# Supplementary material for: ﻿The diversity of Acarosporaceae (Acarosporales, Lecanoromycetes) in California
Source: MycoKeys. 2025 Jan 16;112:183–210. doi: 10.3897/mycokeys.112.138580 (PMC11758098; doi:10.3897/mycokeys.112.138580)
Supplement: XML Treatment for Acarospora alba [file mycokeys.112.138580-treatment1.xml]

<!DOCTYPE tp:taxon-treatment
  PUBLIC "-//TaxonX//DTD Taxonomic Treatment Publishing DTD v0 20100105//EN" "tax-treatment-NSO.dtd">
<tp:taxon-treatment xmlns:tp="http://www.plazi.org/taxpub"><tp:treatment-meta><kwd-group><label>Taxon classification</label><kwd>
                <named-content content-type="kingdom">Fungi</named-content>
              </kwd><kwd>
                <named-content content-type="order">Acarosporales</named-content>
              </kwd><kwd>
                <named-content content-type="family">Acarosporaceae</named-content>
              </kwd></kwd-group><mixed-citation publication-type="journal"><person-group><name><surname>Knudsen</surname><given-names>Kerry</given-names></name><name><surname>Cho-Ah-Ying</surname><given-names>Jessica</given-names></name><name><surname>Kocourková</surname><given-names>Jana</given-names></name><name><surname>Hodková</surname><given-names>Eva</given-names></name><name><surname>Malíček</surname><given-names>Jiří</given-names></name><name><surname>Wang</surname><given-names>Yan</given-names></name></person-group><article-title>﻿The diversity of <tp:taxon-name><tp:taxon-name-part taxon-name-part-type="family">Acarosporaceae</tp:taxon-name-part></tp:taxon-name> (<tp:taxon-name><tp:taxon-name-part taxon-name-part-type="order">Acarosporales</tp:taxon-name-part></tp:taxon-name>, <tp:taxon-name><tp:taxon-name-part taxon-name-part-type="class">Lecanoromycetes</tp:taxon-name-part></tp:taxon-name>) in California</article-title><source>MycoKeys</source><day>16</day><month>01</month><year>2025</year><volume>112</volume><fpage>183</fpage><lpage>210</lpage><pub-id pub-id-type="doi">10.3897/mycokeys.112.138580</pub-id></mixed-citation></tp:treatment-meta><tp:nomenclature><label>﻿</label><tp:taxon-name>
              <object-id xmlns:xlink="http://www.w3.org/1999/xlink" content-type="arpha" xlink:type="simple">F4ACFFE2-03BD-51B4-8215-E4147A100F9E</object-id>
              <tp:taxon-name-part taxon-name-part-type="genus" reg="Acarospora">Acarospora</tp:taxon-name-part>
              <tp:taxon-name-part taxon-name-part-type="species" reg="alba">alba</tp:taxon-name-part>
              <object-id xmlns:xlink="http://www.w3.org/1999/xlink" content-type="mycobank" xlink:type="simple">MB853899</object-id>
            </tp:taxon-name><tp:taxon-authority>K. Knudsen, Kocourk. &amp; Hodková</tp:taxon-authority><tp:taxon-status xmlns:xlink="http://www.w3.org/1999/xlink" xlink:type="simple">sp. nov.</tp:taxon-status><xref ref-type="fig" rid="F2">Fig. 2</xref></tp:nomenclature><tp:treatment-sec sec-type="material" id="SECID0EUHAG"><title>Type.</title><p>U.S.A. • California: Riverside Co., Joshua Tree National Park, Mojave Desert, Sheep’s Pass, at base of Ryan Mountain, on gentle west-facing slope covered with small rocks and pebbles of granite and gneiss, <named-content xmlns:xlink="http://www.w3.org/1999/xlink" content-type="dwc:verbatimCoordinates" xlink:type="simple"><named-content content-type="geo-json" specific-use="{&#34;type&#34;:&#34;Point&#34;,&#34;coordinates&#34;:[-116.126800,34.001000]}" id="NCID0E4HAG" xlink:type="simple">34.001, -116.1268</named-content></named-content>, alt. 1369 m, on granite, 20 Dec 2010, K. Knudsen 13222 (holotype-SBBG).</p><fig id="F2" position="float" orientation="portrait"><object-id xmlns:xlink="http://www.w3.org/1999/xlink" content-type="doi" xlink:type="simple">10.3897/mycokeys.112.138580.figure2</object-id><object-id xmlns:xlink="http://www.w3.org/1999/xlink" content-type="arpha" xlink:type="simple">54830AA9-78CB-5CD3-AD0E-44EA1DE18D8B</object-id><label>Figure 2.</label><caption><p><italic><tp:taxon-name><tp:taxon-name-part taxon-name-part-type="genus" reg="Acarospora">Acarospora</tp:taxon-name-part><tp:taxon-name-part taxon-name-part-type="species" reg="alba">alba</tp:taxon-name-part></tp:taxon-name></italic>, Knudsen 13181 Isotype <bold>A</bold> chasmolithic thallus and young apotecia <bold>B</bold> apothecia one per areole with thin white margin (Holotype). Scale bars: 500 μm (<bold>A, B</bold>).</p></caption><graphic xmlns:xlink="http://www.w3.org/1999/xlink" xlink:href="mycokeys-112-183-g002.jpg" position="float" orientation="portrait" xlink:type="simple" id="oo_1221228.jpg"><uri content-type="original_file" xlink:type="simple">https://binary.pensoft.net/fig/1221228</uri></graphic></fig></tp:treatment-sec><tp:treatment-sec sec-type="diagnosis" id="SECID0EAJAG"><title>Diagnosis.</title><p>Similar in having a non-stratified thallus like the possibly extinct central European species <italic><tp:taxon-name><tp:taxon-name-part taxon-name-part-type="genus" reg="Acarospora">Acarospora</tp:taxon-name-part><tp:taxon-name-part taxon-name-part-type="species" reg="variegata">variegata</tp:taxon-name-part></tp:taxon-name></italic> but differing in not producing gyrophoric acid, not developing a distinct cortical layer which is poorly developed in <italic><tp:taxon-name><tp:taxon-name-part taxon-name-part-type="genus" reg="Acarospora">A.</tp:taxon-name-part><tp:taxon-name-part taxon-name-part-type="species" reg="variegata">variegata</tp:taxon-name-part></tp:taxon-name></italic>, and having an opaque white upper surface, not translucent in water.</p></tp:treatment-sec><tp:treatment-sec sec-type="etymology" id="SECID0E3JAG"><title>Etymology.</title><p>Named for the white non-translucent upper surface of the unstratified thallus.</p></tp:treatment-sec><tp:treatment-sec sec-type="description" id="SECID0EBKAG"><title>Description.</title><p>Thallus growing in the upper layer of substrate, endolithic to epilithic, covering 1–3 cm in width, an unstratified matrix of gelatinized intricate to anticlinal hyphae, 1–4 µm wide, intermixed with substrate crystal, with thin cracks splitting the upper layer into areoles irregular in shape, 0.3–1.0 mm wide, 200–400 µm thick. Upper surface ecorticate, white, epruinose, sometimes with small pale patches of reddish-brown pigment observed in thin sections at 1000×, not translucent when wet. <tp:taxon-name><tp:taxon-name-part taxon-name-part-type="above-family">Algae</tp:taxon-name-part></tp:taxon-name> scattered or in thin clusters, algal cells 7–16 µm wide, not forming a continuous algal layer. Apothecia 0.1–0.5 mm wide, usually one per areole, oval to irregular in shape, disc black when dry, dull reddish brown when wet or not changing color, epruinose to lightly pruinose, rugulose or smooth, immersed and even with thallus surface or emergent and elevated above the thallus surface, with a thin white thalline margin 20–50 µm wide. Parathecium 10–40 µm wide, hyphae 2 µm wide, sometimes visible as parathecial ring around apothecial disc same color as epihymenium. Hymenium (100–)120–150 µm tall, cupular, usually tallest in center, epihymenium ca. 10 µm tall, reddish-brown, paraphyses mostly 1 µm wide, not branching, apices unexpanded, hymenial gel IKI+ blue to red, hemiamyloid. Asci 80–90 × 22–26 µm, clavate, ascospores mostly 3–4 × 2 µm, ellipsoid, several hundred per ascus (n = 20). Subhymenium 20–25 µm tall, IKI+ blue, euamyloid. Hypothecium Y-shaped, the central axis of hyphae extending down in a bundle, the arms 15–30 µm thick embracing the V-shaped subhymenium and continuous with parathecium. Pycnidia not observed. Chemistry: not producing secondary metabolites.</p></tp:treatment-sec><tp:treatment-sec sec-type="habitat" id="SECID0EMKAG"><title>Habitat and distribution.</title><p>Known only from two locations on granite in full sun in the Mojave Desert in Joshua Tree National Park at approximately the same elevation of 1347–1369 m. The two specimens were collected about ten miles from each other. The sequences of the paratype were contaminated by a common parasitic lichenicolous fungus in Joshua Tree National Park, <italic><tp:taxon-name><tp:taxon-name-part taxon-name-part-type="genus" reg="Acarospora">Acarospora</tp:taxon-name-part><tp:taxon-name-part taxon-name-part-type="species" reg="destructans">destructans</tp:taxon-name-part></tp:taxon-name></italic>, though the parasite had not produced apothecia, and the thallus of <italic><tp:taxon-name><tp:taxon-name-part taxon-name-part-type="genus" reg="Acarospora">A.</tp:taxon-name-part><tp:taxon-name-part taxon-name-part-type="species" reg="alba">alba</tp:taxon-name-part></tp:taxon-name></italic> showed no signs of contamination (<xref ref-type="bibr" rid="B31">Knudsen et al. 2022a</xref>). Sequences were only obtained from the holotype. Based on extensive collecting in Joshua Tree National Park since 2005 by Knudsen and Kocourková, the species is considered rare (<xref ref-type="bibr" rid="B25">Knudsen et al. 2013</xref>; <xref ref-type="bibr" rid="B21">Knudsen and Kocourková 2023</xref>).</p></tp:treatment-sec><tp:treatment-sec sec-type="Additional specimen examined" id="SECID0EULAG"><title>Additional specimen examined.</title><p>U.S.A. • California, Riverside Co., Joshua Tree National Park, Mojave Desert, off trail between Skull Rock and Jumbo Rocks, <named-content xmlns:xlink="http://www.w3.org/1999/xlink" content-type="dwc:verbatimCoordinates" xlink:type="simple"><named-content content-type="geo-json" specific-use="{&#34;type&#34;:&#34;Point&#34;,&#34;coordinates&#34;:[-116.065300,33.995800]}" id="NCID0E4LAG" xlink:type="simple">33.9958, -116.0653</named-content></named-content>, alt. 1347 m, on granite, 19 Dec 2010, K. Knudsen 13181 (SBBG).</p></tp:treatment-sec><tp:treatment-sec sec-type="notes" id="SECID0ECMAG"><title>Notes.</title><p>The white pigmentation of the thallus, like the white layer of pruina on <italic><tp:taxon-name><tp:taxon-name-part taxon-name-part-type="genus" reg="Acarospora">Acarospora</tp:taxon-name-part><tp:taxon-name-part taxon-name-part-type="species" reg="peltastica">peltastica</tp:taxon-name-part></tp:taxon-name></italic>, increases surface albedo to protect the algal layer in the intense sunlight of the desert. <italic><tp:taxon-name><tp:taxon-name-part taxon-name-part-type="genus" reg="Acarospora">Acarospora</tp:taxon-name-part><tp:taxon-name-part taxon-name-part-type="species" reg="alba">alba</tp:taxon-name-part></tp:taxon-name></italic> has a non-translucent white surface when wet while the white layer of <italic><tp:taxon-name><tp:taxon-name-part taxon-name-part-type="genus" reg="Acarospora">A.</tp:taxon-name-part><tp:taxon-name-part taxon-name-part-type="species" reg="peltastica">peltastica</tp:taxon-name-part></tp:taxon-name></italic> is translucent when wet, the brown from a pigmented lower layer visible through the transparent pruina and epicortex. In our current key of <tp:taxon-name><tp:taxon-name-part taxon-name-part-type="family">Acarosporaceae</tp:taxon-name-part></tp:taxon-name> of southwestern North America <italic><tp:taxon-name><tp:taxon-name-part taxon-name-part-type="genus" reg="Acarospora">A.</tp:taxon-name-part><tp:taxon-name-part taxon-name-part-type="species" reg="alba">alba</tp:taxon-name-part></tp:taxon-name></italic> is recovered in section 8, couplet 8, with <italic><tp:taxon-name><tp:taxon-name-part taxon-name-part-type="genus" reg="Acarospora">A.</tp:taxon-name-part><tp:taxon-name-part taxon-name-part-type="species" reg="arenacea">arenacea</tp:taxon-name-part></tp:taxon-name></italic> and <italic><tp:taxon-name><tp:taxon-name-part taxon-name-part-type="genus" reg="Acarospora">A.</tp:taxon-name-part><tp:taxon-name-part taxon-name-part-type="species" reg="bolleana">bolleana</tp:taxon-name-part></tp:taxon-name></italic>, both with non-translucent white surfaces. <italic><tp:taxon-name><tp:taxon-name-part taxon-name-part-type="genus" reg="Acarospora">Acarospora</tp:taxon-name-part><tp:taxon-name-part taxon-name-part-type="species" reg="arenacea">arenacea</tp:taxon-name-part></tp:taxon-name></italic> has euamyloid hymenial gel and thalli with deeply cross-hatched surfaces and ultimately produces elevated lecideine apothecia that are reddish-brown or black with carbonized epihymenial accretions (<xref ref-type="bibr" rid="B47">Magnusson 1952</xref>; <xref ref-type="bibr" rid="B33">Knudsen et al. 2023a</xref>). <italic><tp:taxon-name><tp:taxon-name-part taxon-name-part-type="genus" reg="Acarospora">Acarospora</tp:taxon-name-part><tp:taxon-name-part taxon-name-part-type="species" reg="bolleana">bolleana</tp:taxon-name-part></tp:taxon-name></italic> has hemiamyloid hymenial gel like <italic><tp:taxon-name><tp:taxon-name-part taxon-name-part-type="genus" reg="Acarospora">A.</tp:taxon-name-part><tp:taxon-name-part taxon-name-part-type="species" reg="alba">alba</tp:taxon-name-part></tp:taxon-name></italic> but differs in having a thallus of scattered white areoles becoming solitary lecideine apothecia. while <italic><tp:taxon-name><tp:taxon-name-part taxon-name-part-type="genus" reg="Acarospora">A.</tp:taxon-name-part><tp:taxon-name-part taxon-name-part-type="species" reg="alba">alba</tp:taxon-name-part></tp:taxon-name></italic> has a continuous unstratified white thallus with immersed or emergent black apothecia.</p></tp:treatment-sec><ref-list><ref id="B31"><mixed-citation xmlns:xlink="http://www.w3.org/1999/xlink" xlink:type="simple"><person-group><name name-style="western"><surname>Knudsen</surname><given-names>K</given-names></name><name name-style="western"><surname>Kocourková</surname><given-names>J</given-names></name><name name-style="western"><surname>Hodková</surname><given-names>E</given-names></name></person-group> (<year>2022a</year>) <article-title>Four species from New Mexico and Europe (<tp:taxon-name><tp:taxon-name-part taxon-name-part-type="family">Acarosporaceae</tp:taxon-name-part></tp:taxon-name>).</article-title><source>Archive for Lichenology</source><volume>32</volume>: <fpage>1</fpage>–<lpage>10</lpage>.</mixed-citation></ref><ref id="B25"><mixed-citation xmlns:xlink="http://www.w3.org/1999/xlink" xlink:type="simple"><person-group><name name-style="western"><surname>Knudsen</surname><given-names>K</given-names></name><name name-style="western"><surname>Harding</surname><given-names>M</given-names></name><name name-style="western"><surname>Hoines</surname><given-names>J</given-names></name></person-group> (<year>2013</year>) The lichen flora of Joshua Tree National Park: an annotated checklist. Natural Resource Technical Report NPS/JOTR/NRTR–2013/743, 77 pp.</mixed-citation></ref><ref id="B21"><mixed-citation xmlns:xlink="http://www.w3.org/1999/xlink" xlink:type="simple"><person-group><name name-style="western"><surname>Knudsen</surname><given-names>K</given-names></name><name name-style="western"><surname>Kocourková</surname><given-names>J</given-names></name></person-group> (<year>2023</year>) <article-title>The diversity of lichens in Joshua Tree National Park and <italic><tp:taxon-name><tp:taxon-name-part taxon-name-part-type="genus">Acarospora</tp:taxon-name-part><tp:taxon-name-part taxon-name-part-type="species">succedens</tp:taxon-name-part></tp:taxon-name></italic> new for California.</article-title><source>Bulletin of California Lichen Society</source><volume>30</volume>: <fpage>21</fpage>–<lpage>25</lpage>.</mixed-citation></ref><ref id="B47"><mixed-citation xmlns:xlink="http://www.w3.org/1999/xlink" xlink:type="simple"><person-group><name name-style="western"><surname>Magnusson</surname><given-names>AH</given-names></name></person-group> (<year>1952</year>) <article-title>New crustaceous lichen species from North America.</article-title><source>Acta Horti Gotoburgensis</source><volume>19</volume>: <fpage>31</fpage>–<lpage>49</lpage>.</mixed-citation></ref><ref id="B33"><mixed-citation xmlns:xlink="http://www.w3.org/1999/xlink" xlink:type="simple"><person-group><name name-style="western"><surname>Knudsen</surname><given-names>K</given-names></name><name name-style="western"><surname>Kocourková</surname><given-names>J</given-names></name><name name-style="western"><surname>Hodková</surname><given-names>E</given-names></name><name name-style="western"><surname>Malíček</surname><given-names>J</given-names></name><name name-style="western"><surname>Wang</surname><given-names>Y</given-names></name></person-group> (<year>2023a</year>) <article-title><tp:taxon-name><tp:taxon-name-part taxon-name-part-type="family">Acarosporaceae</tp:taxon-name-part></tp:taxon-name> of New Mexico: Eight new species of <italic><tp:taxon-name><tp:taxon-name-part taxon-name-part-type="genus">Acarospora</tp:taxon-name-part></tp:taxon-name></italic> and <italic><tp:taxon-name><tp:taxon-name-part taxon-name-part-type="genus">Sarcogyne</tp:taxon-name-part></tp:taxon-name></italic>.</article-title><source>Western North American Naturalist</source><volume>83</volume>(<issue>1</issue>): <fpage>51</fpage>–<lpage>88</lpage>. <ext-link xlink:href="10.3398/064.083.0105" ext-link-type="doi" xlink:type="simple">https://doi.org/10.3398/064.083.0105</ext-link></mixed-citation></ref></ref-list></tp:taxon-treatment>
