# Supplementary material for: ﻿The diversity of Acarosporaceae (Acarosporales, Lecanoromycetes) in California
Source: MycoKeys. 2025 Jan 16;112:183–210. doi: 10.3897/mycokeys.112.138580 (PMC11758098; doi:10.3897/mycokeys.112.138580)
Supplement: XML Treatment for Acarospora indistincta [file mycokeys.112.138580-treatment2.xml]

<!DOCTYPE tp:taxon-treatment
  PUBLIC "-//TaxonX//DTD Taxonomic Treatment Publishing DTD v0 20100105//EN" "tax-treatment-NSO.dtd">
<tp:taxon-treatment xmlns:tp="http://www.plazi.org/taxpub"><tp:treatment-meta><kwd-group><label>Taxon classification</label><kwd>
                <named-content content-type="kingdom">Fungi</named-content>
              </kwd><kwd>
                <named-content content-type="order">Acarosporales</named-content>
              </kwd><kwd>
                <named-content content-type="family">Acarosporaceae</named-content>
              </kwd></kwd-group><mixed-citation publication-type="journal"><person-group><name><surname>Knudsen</surname><given-names>Kerry</given-names></name><name><surname>Cho-Ah-Ying</surname><given-names>Jessica</given-names></name><name><surname>Kocourková</surname><given-names>Jana</given-names></name><name><surname>Hodková</surname><given-names>Eva</given-names></name><name><surname>Malíček</surname><given-names>Jiří</given-names></name><name><surname>Wang</surname><given-names>Yan</given-names></name></person-group><article-title>﻿The diversity of <tp:taxon-name><tp:taxon-name-part taxon-name-part-type="family">Acarosporaceae</tp:taxon-name-part></tp:taxon-name> (<tp:taxon-name><tp:taxon-name-part taxon-name-part-type="order">Acarosporales</tp:taxon-name-part></tp:taxon-name>, <tp:taxon-name><tp:taxon-name-part taxon-name-part-type="class">Lecanoromycetes</tp:taxon-name-part></tp:taxon-name>) in California</article-title><source>MycoKeys</source><day>16</day><month>01</month><year>2025</year><volume>112</volume><fpage>183</fpage><lpage>210</lpage><pub-id pub-id-type="doi">10.3897/mycokeys.112.138580</pub-id></mixed-citation></tp:treatment-meta><tp:nomenclature><label>﻿</label><tp:taxon-name>
              <object-id xmlns:xlink="http://www.w3.org/1999/xlink" content-type="arpha" xlink:type="simple">0FC4DD0D-2BF1-539F-8465-FA5F25D9C0E3</object-id>
              <tp:taxon-name-part taxon-name-part-type="genus" reg="Acarospora">Acarospora</tp:taxon-name-part>
              <tp:taxon-name-part taxon-name-part-type="species" reg="indistincta">indistincta</tp:taxon-name-part>
              <object-id xmlns:xlink="http://www.w3.org/1999/xlink" content-type="mycobank" xlink:type="simple">MB853900</object-id>
            </tp:taxon-name><tp:taxon-authority>K. Knudsen, Hodková &amp; Kocourk.</tp:taxon-authority><tp:taxon-status xmlns:xlink="http://www.w3.org/1999/xlink" xlink:type="simple">sp. nov.</tp:taxon-status><xref ref-type="fig" rid="F3">Fig. 3</xref></tp:nomenclature><tp:treatment-sec sec-type="material" id="SECID0ERRAG"><title>Type.</title><p>U.S.A. • California, Riverside Co., Joshua Tree National Park, Mojave Desert, common on lower north slope of Malapai Hill, <named-content xmlns:xlink="http://www.w3.org/1999/xlink" content-type="dwc:verbatimCoordinates" xlink:type="simple"><named-content content-type="geo-json" specific-use="{&#34;type&#34;:&#34;Point&#34;,&#34;coordinates&#34;:[-116.087500,33.943100]}" id="NCID0E1RAG" xlink:type="simple">33.9431, -116.0875</named-content></named-content>, alt. 1190 m, on basalt, 5 Dec 2012, K. Knudsen 12772 (holotype, isotype-SBBG).</p><fig id="F3" position="float" orientation="portrait"><object-id xmlns:xlink="http://www.w3.org/1999/xlink" content-type="doi" xlink:type="simple">10.3897/mycokeys.112.138580.figure3</object-id><object-id xmlns:xlink="http://www.w3.org/1999/xlink" content-type="arpha" xlink:type="simple">4A3C1DDC-E216-599A-A888-3DF51AAA42DD</object-id><label>Figure 3.</label><caption><p><italic><tp:taxon-name><tp:taxon-name-part taxon-name-part-type="genus" reg="Acarospora">Acarospora</tp:taxon-name-part><tp:taxon-name-part taxon-name-part-type="species" reg="indistincta">indistincta</tp:taxon-name-part></tp:taxon-name></italic> Knudsen 12772 Isotype <bold>A</bold> habit of the thallus of convex dispersed squamules with immersed apothecia <bold>B</bold> detail of squamules (infected with <italic><tp:taxon-name><tp:taxon-name-part taxon-name-part-type="genus" reg="Lichenostigma">Lichenostigma</tp:taxon-name-part></tp:taxon-name></italic> sp.) Scale bars: 500 μm (<bold>A, B</bold>).</p></caption><graphic xmlns:xlink="http://www.w3.org/1999/xlink" xlink:href="mycokeys-112-183-g003.jpg" position="float" orientation="portrait" xlink:type="simple" id="oo_1221229.jpg"><uri content-type="original_file" xlink:type="simple">https://binary.pensoft.net/fig/1221229</uri></graphic></fig></tp:treatment-sec><tp:treatment-sec sec-type="diagnosis" id="SECID0EETAG"><title>Diagnosis.</title><p>Similar to <italic><tp:taxon-name><tp:taxon-name-part taxon-name-part-type="genus" reg="Acarospora">Acarospora</tp:taxon-name-part><tp:taxon-name-part taxon-name-part-type="species" reg="veronensis">veronensis</tp:taxon-name-part></tp:taxon-name></italic> but differing with a thicker cortex (50–)90–100 vs. 10–20(–30) µm and in being squamulose.</p></tp:treatment-sec><tp:treatment-sec sec-type="etymology" id="SECID0EVTAG"><title>Etymology.</title><p>Named for its lack of an appealing and distinctive phenotype. Many brown <italic><tp:taxon-name><tp:taxon-name-part taxon-name-part-type="genus" reg="Acarospora">Acarospora</tp:taxon-name-part></tp:taxon-name></italic> look similar, especially ones like <italic><tp:taxon-name><tp:taxon-name-part taxon-name-part-type="genus" reg="Acarospora">A.</tp:taxon-name-part><tp:taxon-name-part taxon-name-part-type="species" reg="indistincta">indistincta</tp:taxon-name-part></tp:taxon-name></italic> in the morphological <italic><tp:taxon-name><tp:taxon-name-part taxon-name-part-type="genus" reg="Acarospora"/><tp:taxon-name-part taxon-name-part-type="species" reg="veronensis">veronensis</tp:taxon-name-part></tp:taxon-name></italic> group having one immersed apothecium per brown areole or squamule.</p></tp:treatment-sec><tp:treatment-sec sec-type="description" id="SECID0EXUAG"><title>Description.</title><p>Hypothallus endosubstratal, no algae observed. Thallus of convex dispersed squamules, 0.3–1 mm wide, 0.4–0.7 mm thick, with rounded edges, sometimes irregular in shape, usually not replicating by division, covering areas of several centimeters. Upper surface brown, shiny or dull, rarely pruinose. Lower surface white. Epicortex 10–40 µm thick. Cortex (60–)90–100 µm thick, of mostly round cells 2–5 µm wide, upper layer red brown, 10 µm thick, lower layer hyaline. Algal layer 90–150 µm thick, even, dense, continuous below apothecia, not interrupted by hyphal bundles, algal cells 10–15 µm wide. Medulla 180–250 µm thick, of anticlinal hyphae thin-walled and 2 µm thick, continuous with the stipe. The majority of squamules are sterile. Usually one apothecium per areole, immersed, below thallus level, punctiform, expanding up to 0.4 mm wide, disc dark brown, epruinose, sometimes becoming slightly elevated in thalline margin. Parathecium indistinct or 10 µm wide of narrow hyphae 1 µm wide. Hymenium mostly 90–100 µm tall, epihymenium 10–20 µm tall, red-brown, surface uneven, paraphyses 1.0–1.5 µm wide, hymenial gel IKI+ blue turning red, hemiamyloid. Asci clavate 50–60 × 15–21 µm, ascospores several hundred, thin ellipsoid, 3–4 × 1–1.5 µm (n = 20). Subhymenium 40–50 µm tall, IKI+ blue, euamyloid. Hypothecium 20–30 µm tall, IKI-. Pycnidia not observed. Chemistry: not producing secondary metabolites.</p></tp:treatment-sec><tp:treatment-sec sec-type="habitat" id="SECID0E3UAG"><title>Habitat and distribution.</title><p><italic><tp:taxon-name><tp:taxon-name-part taxon-name-part-type="genus" reg="Acarospora">Acarospora</tp:taxon-name-part><tp:taxon-name-part taxon-name-part-type="species" reg="indistincta">indistincta</tp:taxon-name-part></tp:taxon-name></italic> is currently only known from Joshua Tree National Park in the Mojave Desert and Sonoran Desert on granite and basalt in full sun.</p></tp:treatment-sec><tp:treatment-sec sec-type="material" id="SECID0ENVAG"><title>Additional specimens examined.</title><p>U.S.A. • California, Riverside Co., Joshua Tree National Park, Mojave Desert, Little San Bernardino Mountains, Eureka Peak, north of summit in canyon, <named-content xmlns:xlink="http://www.w3.org/1999/xlink" content-type="dwc:verbatimCoordinates" xlink:type="simple"><named-content content-type="geo-json" specific-use="{&#34;type&#34;:&#34;Point&#34;,&#34;coordinates&#34;:[-116.347700,34.034400]}" id="NCID0EWVAG" xlink:type="simple">34.0344, -116.3477</named-content></named-content>, alt. 1591 m, on granite, 22 Feb 2006, K. Knudsen et al. 5249 (SBBG); • Eureka Peak, below summit, <named-content xmlns:xlink="http://www.w3.org/1999/xlink" content-type="dwc:verbatimCoordinates" xlink:type="simple"><named-content content-type="geo-json" specific-use="{&#34;type&#34;:&#34;Point&#34;,&#34;coordinates&#34;:[-116.348700,34.031700]}" id="NCID0E5VAG" xlink:type="simple">34.0317, -116.3487</named-content></named-content>, alt. 1670 m, on granite on steep north-facing slope, 28 March 2023, J. Kocourková 11125 &amp; K. Knudsen (SBBG); • Malapai Hill, <named-content xmlns:xlink="http://www.w3.org/1999/xlink" content-type="dwc:verbatimCoordinates" xlink:type="simple"><named-content content-type="geo-json" specific-use="{&#34;type&#34;:&#34;Point&#34;,&#34;coordinates&#34;:[-116.084300,33.937500]}" id="NCID0EFWAG" xlink:type="simple">33.9375, -116.0843</named-content></named-content>, alt. 1165 m, on basalt rubble at base of hill, 5 Dec 2010, K. Knudsen 12637.2 (SBBG); • Sonoran Desert, north slope of Cottonwood Mountains, Pinkham Canyon <named-content xmlns:xlink="http://www.w3.org/1999/xlink" content-type="dwc:verbatimCoordinates" xlink:type="simple"><named-content content-type="geo-json" specific-use="{&#34;type&#34;:&#34;Point&#34;,&#34;coordinates&#34;:[-115.931700,33.778700]}" id="NCID0ENWAG" xlink:type="simple">33.7787, -115.9317</named-content></named-content>, alt. 970 m, on granite, 8 Dec 2010, K. Knudsen 12897.1 (SBBG); • San Bernardino Co., Joshua Tree National Park, Mojave Desert, Queen Mountain, <named-content xmlns:xlink="http://www.w3.org/1999/xlink" content-type="dwc:verbatimCoordinates" xlink:type="simple"><named-content content-type="geo-json" specific-use="{&#34;type&#34;:&#34;Point&#34;,&#34;coordinates&#34;:[-116.103100,34.052300]}" id="NCID0EVWAG" xlink:type="simple">34.0523, -116.1031</named-content></named-content>, alt. 1636 m, rare on granite, 5 Oct 2012., K. Knudsen 13721 &amp; M. Harding (SBBG); • just outside Joshua Tree National Park, off Covington Flats Rd., along road to radio tower, <named-content xmlns:xlink="http://www.w3.org/1999/xlink" content-type="dwc:verbatimCoordinates" xlink:type="simple"><named-content content-type="geo-json" specific-use="{&#34;type&#34;:&#34;Point&#34;,&#34;coordinates&#34;:[-116.349700,34.076600]}" id="NCID0E4WAG" xlink:type="simple">34.0766, -116.3497</named-content></named-content>, alt. 1219 m, on granite, 9 Apr 2006, K. Knudsen 5782 (PH, SBBG).</p></tp:treatment-sec><tp:treatment-sec sec-type="notes" id="SECID0ECXAG"><title>Notes.</title><p>In our current key of <tp:taxon-name><tp:taxon-name-part taxon-name-part-type="family">Acarosporaceae</tp:taxon-name-part></tp:taxon-name> of southwestern North America, <italic><tp:taxon-name><tp:taxon-name-part taxon-name-part-type="genus" reg="Acarospora">Acarospora</tp:taxon-name-part><tp:taxon-name-part taxon-name-part-type="species" reg="indistincta">indistincta</tp:taxon-name-part></tp:taxon-name></italic> is recovered in section 8, couplet 11, with squamules epruinose, differing from <italic><tp:taxon-name><tp:taxon-name-part taxon-name-part-type="genus" reg="Trimmatothelopsis">Trimmatothelopsis</tp:taxon-name-part><tp:taxon-name-part taxon-name-part-type="species" reg="oreophila">oreophila</tp:taxon-name-part></tp:taxon-name></italic> in having a shorter hymenium 90–100 vs. (130–)170–220(–250) μm high (<xref ref-type="bibr" rid="B33">Knudsen et al. 2023a</xref>).</p></tp:treatment-sec><ref-list><ref id="B33"><mixed-citation xmlns:xlink="http://www.w3.org/1999/xlink" xlink:type="simple"><person-group><name name-style="western"><surname>Knudsen</surname><given-names>K</given-names></name><name name-style="western"><surname>Kocourková</surname><given-names>J</given-names></name><name name-style="western"><surname>Hodková</surname><given-names>E</given-names></name><name name-style="western"><surname>Malíček</surname><given-names>J</given-names></name><name name-style="western"><surname>Wang</surname><given-names>Y</given-names></name></person-group> (<year>2023a</year>) <article-title><tp:taxon-name><tp:taxon-name-part taxon-name-part-type="family">Acarosporaceae</tp:taxon-name-part></tp:taxon-name> of New Mexico: Eight new species of <italic><tp:taxon-name><tp:taxon-name-part taxon-name-part-type="genus">Acarospora</tp:taxon-name-part></tp:taxon-name></italic> and <italic><tp:taxon-name><tp:taxon-name-part taxon-name-part-type="genus">Sarcogyne</tp:taxon-name-part></tp:taxon-name></italic>.</article-title><source>Western North American Naturalist</source><volume>83</volume>(<issue>1</issue>): <fpage>51</fpage>–<lpage>88</lpage>. <ext-link xlink:href="10.3398/064.083.0105" ext-link-type="doi" xlink:type="simple">https://doi.org/10.3398/064.083.0105</ext-link></mixed-citation></ref></ref-list></tp:taxon-treatment>
