# Supplementary material for: ﻿The diversity of Acarosporaceae (Acarosporales, Lecanoromycetes) in California
Source: MycoKeys. 2025 Jan 16;112:183–210. doi: 10.3897/mycokeys.112.138580 (PMC11758098; doi:10.3897/mycokeys.112.138580)
Supplement: XML Treatment for Acarospora sharnoffii [file mycokeys.112.138580-treatment3.xml]

<!DOCTYPE tp:taxon-treatment
  PUBLIC "-//TaxonX//DTD Taxonomic Treatment Publishing DTD v0 20100105//EN" "tax-treatment-NSO.dtd">
<tp:taxon-treatment xmlns:tp="http://www.plazi.org/taxpub"><tp:treatment-meta><kwd-group><label>Taxon classification</label><kwd>
                <named-content content-type="kingdom">Fungi</named-content>
              </kwd><kwd>
                <named-content content-type="order">Acarosporales</named-content>
              </kwd><kwd>
                <named-content content-type="family">Acarosporaceae</named-content>
              </kwd></kwd-group><mixed-citation publication-type="journal"><person-group><name><surname>Knudsen</surname><given-names>Kerry</given-names></name><name><surname>Cho-Ah-Ying</surname><given-names>Jessica</given-names></name><name><surname>Kocourková</surname><given-names>Jana</given-names></name><name><surname>Hodková</surname><given-names>Eva</given-names></name><name><surname>Malíček</surname><given-names>Jiří</given-names></name><name><surname>Wang</surname><given-names>Yan</given-names></name></person-group><article-title>﻿The diversity of <tp:taxon-name><tp:taxon-name-part taxon-name-part-type="family">Acarosporaceae</tp:taxon-name-part></tp:taxon-name> (<tp:taxon-name><tp:taxon-name-part taxon-name-part-type="order">Acarosporales</tp:taxon-name-part></tp:taxon-name>, <tp:taxon-name><tp:taxon-name-part taxon-name-part-type="class">Lecanoromycetes</tp:taxon-name-part></tp:taxon-name>) in California</article-title><source>MycoKeys</source><day>16</day><month>01</month><year>2025</year><volume>112</volume><fpage>183</fpage><lpage>210</lpage><pub-id pub-id-type="doi">10.3897/mycokeys.112.138580</pub-id></mixed-citation></tp:treatment-meta><tp:nomenclature><label>﻿</label><tp:taxon-name>
              <object-id xmlns:xlink="http://www.w3.org/1999/xlink" content-type="arpha" xlink:type="simple">8C2D862B-0506-5C3E-A1F0-8FF725AA6418</object-id>
              <tp:taxon-name-part taxon-name-part-type="genus" reg="Acarospora">Acarospora</tp:taxon-name-part>
              <tp:taxon-name-part taxon-name-part-type="species" reg="sharnoffii">sharnoffii</tp:taxon-name-part>
              <object-id xmlns:xlink="http://www.w3.org/1999/xlink" content-type="mycobank" xlink:type="simple">MB853901</object-id>
            </tp:taxon-name><tp:taxon-authority>K. Knudsen, Hodková &amp; Kocourk.</tp:taxon-authority><tp:taxon-status xmlns:xlink="http://www.w3.org/1999/xlink" xlink:type="simple">sp. nov.</tp:taxon-status><xref ref-type="fig" rid="F4">Fig. 4</xref></tp:nomenclature><tp:treatment-sec sec-type="material" id="SECID0EVZAG"><title>Type.</title><p>U.S.A. • California, Riverside Co., Joshua Tree National Park, Mojave Desert, Little San Bernardino Mountains, Eureka Peak, below and west of parking area, <named-content xmlns:xlink="http://www.w3.org/1999/xlink" content-type="dwc:verbatimCoordinates" xlink:type="simple"><named-content content-type="geo-json" specific-use="{&#34;type&#34;:&#34;Point&#34;,&#34;coordinates&#34;:[-116.363000,34.019700]}" id="NCID0E5ZAG" xlink:type="simple">34.0197, -116.3630</named-content></named-content>, 1650 m, on granite, 16 Jan 2012, S. Sharnoff 4107 (holotype-SBBG).</p><fig id="F4" position="float" orientation="portrait"><object-id xmlns:xlink="http://www.w3.org/1999/xlink" content-type="doi" xlink:type="simple">10.3897/mycokeys.112.138580.figure4</object-id><object-id xmlns:xlink="http://www.w3.org/1999/xlink" content-type="arpha" xlink:type="simple">64DFC0A5-BD31-5C05-B464-6C9D42EE71C3</object-id><label>Figure 4.</label><caption><p><italic><tp:taxon-name><tp:taxon-name-part taxon-name-part-type="genus" reg="Acarospora">Acarospora</tp:taxon-name-part><tp:taxon-name-part taxon-name-part-type="species" reg="sharnoffii">sharnoffii</tp:taxon-name-part></tp:taxon-name></italic> Kocourková 11113 Paratype <bold>A</bold> habit of the sterile thallus (infected with <italic><tp:taxon-name><tp:taxon-name-part taxon-name-part-type="genus" reg="Endococcus">Endococcus</tp:taxon-name-part></tp:taxon-name></italic> sp.) <bold>B</bold> squamules with abscission fissures. Scale bars: 1 mm (<bold>A, B</bold>).</p></caption><graphic xmlns:xlink="http://www.w3.org/1999/xlink" xlink:href="mycokeys-112-183-g004.jpg" position="float" orientation="portrait" xlink:type="simple" id="oo_1221230.jpg"><uri content-type="original_file" xlink:type="simple">https://binary.pensoft.net/fig/1221230</uri></graphic></fig></tp:treatment-sec><tp:treatment-sec sec-type="diagnosis" id="SECID0EI2AG"><title>Diagnosis.</title><p>Similar to <italic><tp:taxon-name><tp:taxon-name-part taxon-name-part-type="genus" reg="Acarospora">Acarospora</tp:taxon-name-part><tp:taxon-name-part taxon-name-part-type="species" reg="applanata">applanata</tp:taxon-name-part></tp:taxon-name></italic> but differing in being squamulose.</p></tp:treatment-sec><tp:treatment-sec sec-type="etymology" id="SECID0EZ2AG"><title>Etymology.</title><p>Named after Stephen Sharnoff, lichen photographer, who produced the classic book A Field Guide to California Lichens (<xref ref-type="bibr" rid="B55">Sharnoff 2014</xref>). He collected the first specimen on Eureka Peak in Joshua Tree National Park. A picture of the holotype of <italic><tp:taxon-name><tp:taxon-name-part taxon-name-part-type="genus" reg="Acarospora">Acarospora</tp:taxon-name-part><tp:taxon-name-part taxon-name-part-type="species" reg="sharnoffii">sharnoffii</tp:taxon-name-part></tp:taxon-name></italic> as <italic><tp:taxon-name><tp:taxon-name-part taxon-name-part-type="genus" reg="Acarospora">A.</tp:taxon-name-part><tp:taxon-name-part taxon-name-part-type="species" reg="obnubila">obnubila</tp:taxon-name-part></tp:taxon-name></italic> is in his book.</p></tp:treatment-sec><tp:treatment-sec sec-type="description" id="SECID0EZ3AG"><title>Description.</title><p>Hypothallus endosubstratal, no algae observed. Thallus of squamules dispersed to contiguous, 0.5–2.0 mm wide, with stipe raised distinctly above substrate, 0.3–0.45 mm thick, with an uneven and irregular topography, replicating by division. Upper surface shiny brown, epruinose or pruinose, with abundant abscission fissures. Lower surface ecorticate, white or brown. Epicortex continuous, 10–40 µm thick. Cortex 20–60 µm thick, upper layer brown 8–12 µm thick, lower layer hyaline, of disarticulated anticlinal hyphae, cells round to irregular, 2–5 µm wide. Algal layer 70–100 µm thick, upper surface even to uneven, continuous below apothecia, algal cells mostly 10–12 µm wide. Medulla 100–200 µm thick, hyphae thin-walled, mostly 4 µm wide, continuous with stipe, becoming periclinal along lower surface. Apothecia rare, usually one per squamule in center, deeply immersed, disc blackish when dry, brownish when wet, 0.3–0.5 mm wide, epruinose, rough, rarely disc expanded to 1 mm wide, reducing the squamule to thalline margin. Parathecium of narrow hyphae 1 µm wide, expanding to ca. 20 µm wide around disc, merging into the cortex. Epihymenium 8–12 µm tall, surface uneven, brown. Hymenium 70–90(–110) µm tall, epihymenium 10 µm tall blackish brown, paraphyses 1.0–1.5 µm wide, apices barely expanded in gel caps, hymenial gel IKI+ blue to red, hemiamyloid. Asci cylindrical, 50–80 × 10–15 µm wide, ascospores usually small, 2.0–4.0 × 1.0–1.5 µm, often with two oil drops (n = 20). Subhymenium 25–45 µm tall, IKI+ blue, euamyloid. Hypothecium 10 µm thick. Pycnidia not observed. Chemistry: not producing secondary metabolites.</p></tp:treatment-sec><tp:treatment-sec sec-type="habitat" id="SECID0E53AG"><title>Habitat and distribution.</title><p>The species is currently only known from the Mojave Desert in Joshua Tree National Park, on Eureka Peak in Little San Bernardino Mountains and on Queen Mountain, on granite from 1627–1670 m. Both these mountain ranges have not been fully explored for lichens. Like <italic><tp:taxon-name><tp:taxon-name-part taxon-name-part-type="genus" reg="Sarcogyne">Sarcogyne</tp:taxon-name-part><tp:taxon-name-part taxon-name-part-type="species" reg="fasciculata">fasciculata</tp:taxon-name-part></tp:taxon-name></italic> it could also be a montane species and could possibly be collected in the San Jacinto or San Bernardino Mountains in Southern California. Since specimens are predominately sterile it may have been collected but never identified.</p></tp:treatment-sec><tp:treatment-sec sec-type="material" id="SECID0EP4AG"><title>Additional specimens examined.</title><p>U.S.A. • California, Riverside Co., Joshua Tree National Park, Mojave Desert, Little San Bernardino Mountains, Eureka Peak, below summit, on steep north-facing slope, <named-content xmlns:xlink="http://www.w3.org/1999/xlink" content-type="dwc:verbatimCoordinates" xlink:type="simple"><named-content content-type="geo-json" specific-use="{&#34;type&#34;:&#34;Point&#34;,&#34;coordinates&#34;:[-116.363000,34.019700]}" id="NCID0EY4AG" xlink:type="simple">34.0197, -116.3630</named-content></named-content>, alt. 1670 m, on granite, contaminated with <italic><tp:taxon-name><tp:taxon-name-part taxon-name-part-type="genus" reg="Endococcus">Endococcus</tp:taxon-name-part></tp:taxon-name></italic>, 28 March 2023, J. Kocourková 11113 &amp; K. Knudsen (SBBG); • San Bernardino Co., Joshua Tree National Park, Mojave Desert, Queen Mountain, <named-content xmlns:xlink="http://www.w3.org/1999/xlink" content-type="dwc:verbatimCoordinates" xlink:type="simple"><named-content content-type="geo-json" specific-use="{&#34;type&#34;:&#34;Point&#34;,&#34;coordinates&#34;:[-116.102600,34.052700]}" id="NCID0EH5AG" xlink:type="simple">34.0527, -116.1026</named-content></named-content>, alt. 1627 m, on granite rock next to drainage, epruinose, contaminated with <italic><tp:taxon-name><tp:taxon-name-part taxon-name-part-type="genus" reg="Lichenothelia">Lichenothelia</tp:taxon-name-part><tp:taxon-name-part taxon-name-part-type="species" reg="convexa">convexa</tp:taxon-name-part></tp:taxon-name></italic>, 5 Oct. 2005, K. Knudsen 13749.1 &amp; M. Harding (SBBG) .</p></tp:treatment-sec><tp:treatment-sec sec-type="notes" id="SECID0EX5AG"><title>Notes.</title><p>The specimen of <italic><tp:taxon-name><tp:taxon-name-part taxon-name-part-type="genus" reg="Acarospora">Acarospora</tp:taxon-name-part><tp:taxon-name-part taxon-name-part-type="species" reg="sharnoffii">sharnoffii</tp:taxon-name-part></tp:taxon-name></italic> from Queen Mountain was poor compared to the two collections from Eureka Peak. It was infected with <italic><tp:taxon-name><tp:taxon-name-part taxon-name-part-type="genus" reg="Lichenothelia">Lichenothelia</tp:taxon-name-part><tp:taxon-name-part taxon-name-part-type="species" reg="convexa">convexa</tp:taxon-name-part></tp:taxon-name></italic> (syn. <italic><tp:taxon-name><tp:taxon-name-part taxon-name-part-type="genus" reg="Lichenostigma">Lichenostigma</tp:taxon-name-part><tp:taxon-name-part taxon-name-part-type="species" reg="saxicola">saxicola</tp:taxon-name-part></tp:taxon-name></italic>), an abundant lichenicolous fungus in Joshua Tree National Park (<xref ref-type="bibr" rid="B17">Knudsen and Kocourková 2011</xref>). The Kocourková collection from Eureka Peak was also contaminated by lichenicolous fungi.</p><p><italic><tp:taxon-name><tp:taxon-name-part taxon-name-part-type="genus" reg="Acarospora">Acarospora</tp:taxon-name-part><tp:taxon-name-part taxon-name-part-type="species" reg="applanata">applanata</tp:taxon-name-part></tp:taxon-name></italic> and <italic><tp:taxon-name><tp:taxon-name-part taxon-name-part-type="genus" reg="Acarospora">A.</tp:taxon-name-part><tp:taxon-name-part taxon-name-part-type="species" reg="fissurata">fissurata</tp:taxon-name-part></tp:taxon-name></italic> from New Mexico, <italic><tp:taxon-name><tp:taxon-name-part taxon-name-part-type="genus" reg="Acarospora">A.</tp:taxon-name-part><tp:taxon-name-part taxon-name-part-type="species" reg="fissa">fissa</tp:taxon-name-part></tp:taxon-name></italic> from Czech Republic, and <italic><tp:taxon-name><tp:taxon-name-part taxon-name-part-type="genus" reg="Acarospora">A.</tp:taxon-name-part><tp:taxon-name-part taxon-name-part-type="species" reg="scrobiculata">scrobiculata</tp:taxon-name-part></tp:taxon-name></italic> from Greenland are also cross hatched with abscission fissures, replicating by division, and rarely producing apothecia (<xref ref-type="bibr" rid="B43">Magnusson 1935</xref>; <xref ref-type="bibr" rid="B29">Knudsen et al. 2021a</xref>, <xref ref-type="bibr" rid="B33">2023a</xref>; <xref ref-type="bibr" rid="B61">Vondrák et al. 2022</xref>). In our current key to <tp:taxon-name><tp:taxon-name-part taxon-name-part-type="family">Acarosporaceae</tp:taxon-name-part></tp:taxon-name> of southwestern North America, <italic><tp:taxon-name><tp:taxon-name-part taxon-name-part-type="genus" reg="Acarospora">Acarospora</tp:taxon-name-part><tp:taxon-name-part taxon-name-part-type="species" reg="sharnoffii">sharnoffii</tp:taxon-name-part></tp:taxon-name></italic> is recovered in squamules on non-calcareous rock, Section 8, couplet 11 with <italic><tp:taxon-name><tp:taxon-name-part taxon-name-part-type="genus" reg="Acarospora">A.</tp:taxon-name-part><tp:taxon-name-part taxon-name-part-type="species" reg="superfusa">superfusa</tp:taxon-name-part></tp:taxon-name></italic> from which it differs in being heavily fissured and usually sterile and epruinose (<xref ref-type="bibr" rid="B33">Knudsen et al. 2023a</xref>). Both species are sympatric at the type locality on Eureka Peak (<xref ref-type="bibr" rid="B21">Knudsen and Kocourková 2023</xref>).</p></tp:treatment-sec><ref-list><ref id="B55"><mixed-citation xmlns:xlink="http://www.w3.org/1999/xlink" xlink:type="simple"><person-group><name name-style="western"><surname>Sharnoff</surname><given-names>S</given-names></name></person-group> (<year>2014</year>) A Field Guide to California Lichens. Yale University Press, 424 pp.</mixed-citation></ref><ref id="B17"><mixed-citation xmlns:xlink="http://www.w3.org/1999/xlink" xlink:type="simple"><person-group><name name-style="western"><surname>Knudsen</surname><given-names>K</given-names></name><name name-style="western"><surname>Kocourková</surname><given-names>J</given-names></name></person-group> (<year>2011</year>) <article-title>Lichenological notes 2: <italic><tp:taxon-name><tp:taxon-name-part taxon-name-part-type="genus">Lichenothelia</tp:taxon-name-part><tp:taxon-name-part taxon-name-part-type="species">convexa</tp:taxon-name-part></tp:taxon-name></italic>, a poorly known rock-inhabiting and lichenicolous fungus.</article-title><source>Mycotaxon</source><volume>115</volume>(<issue>1</issue>): <fpage>345</fpage>–<lpage>351</lpage>. <ext-link xlink:href="10.5248/115.345" ext-link-type="doi" xlink:type="simple">https://doi.org/10.5248/115.345</ext-link></mixed-citation></ref><ref id="B43"><mixed-citation xmlns:xlink="http://www.w3.org/1999/xlink" xlink:type="simple"><person-group><name name-style="western"><surname>Magnusson</surname><given-names>AH</given-names></name></person-group> (<year>1935</year>) <article-title>The lichen genus <italic><tp:taxon-name><tp:taxon-name-part taxon-name-part-type="genus">Acarospora</tp:taxon-name-part></tp:taxon-name></italic> in Greenland and Spitsbergen.</article-title><source>Ny Magazin for Naturvidenskaberne</source><volume>75</volume>: <fpage>221</fpage>–<lpage>241</lpage>.</mixed-citation></ref><ref id="B29"><mixed-citation xmlns:xlink="http://www.w3.org/1999/xlink" xlink:type="simple"><person-group><name name-style="western"><surname>Knudsen</surname><given-names>K</given-names></name><name name-style="western"><surname>Kocourková</surname><given-names>J</given-names></name><name name-style="western"><surname>Hodková</surname><given-names>E</given-names></name><name name-style="western"><surname>Malíček</surname><given-names>J</given-names></name><name name-style="western"><surname>Wang</surname><given-names>Y</given-names></name></person-group> (<year>2021a</year>) <article-title><tp:taxon-name><tp:taxon-name-part taxon-name-part-type="family">Acarosporaceae</tp:taxon-name-part></tp:taxon-name> of the Chihuahuan Desert: Four Magnusson species saved from synonymy and a new yellow species.</article-title><source>The Bryologist</source><volume>124</volume>(<issue>4</issue>): <fpage>533</fpage>–<lpage>551</lpage>. <ext-link xlink:href="10.1639/0007-2745-124.4.533" ext-link-type="doi" xlink:type="simple">https://doi.org/10.1639/0007-2745-124.4.533</ext-link></mixed-citation></ref><ref id="B33"><mixed-citation xmlns:xlink="http://www.w3.org/1999/xlink" xlink:type="simple"><person-group><name name-style="western"><surname>Knudsen</surname><given-names>K</given-names></name><name name-style="western"><surname>Kocourková</surname><given-names>J</given-names></name><name name-style="western"><surname>Hodková</surname><given-names>E</given-names></name><name name-style="western"><surname>Malíček</surname><given-names>J</given-names></name><name name-style="western"><surname>Wang</surname><given-names>Y</given-names></name></person-group> (<year>2023a</year>) <article-title><tp:taxon-name><tp:taxon-name-part taxon-name-part-type="family">Acarosporaceae</tp:taxon-name-part></tp:taxon-name> of New Mexico: Eight new species of <italic><tp:taxon-name><tp:taxon-name-part taxon-name-part-type="genus">Acarospora</tp:taxon-name-part></tp:taxon-name></italic> and <italic><tp:taxon-name><tp:taxon-name-part taxon-name-part-type="genus">Sarcogyne</tp:taxon-name-part></tp:taxon-name></italic>.</article-title><source>Western North American Naturalist</source><volume>83</volume>(<issue>1</issue>): <fpage>51</fpage>–<lpage>88</lpage>. <ext-link xlink:href="10.3398/064.083.0105" ext-link-type="doi" xlink:type="simple">https://doi.org/10.3398/064.083.0105</ext-link></mixed-citation></ref><ref id="B61"><mixed-citation xmlns:xlink="http://www.w3.org/1999/xlink" xlink:type="simple"><person-group><name name-style="western"><surname>Vondrák</surname><given-names>J</given-names></name><name name-style="western"><surname>Svoboda</surname><given-names>S</given-names></name><name name-style="western"><surname>Malíček</surname><given-names>J</given-names></name><name name-style="western"><surname>Palice</surname><given-names>Z</given-names></name><name name-style="western"><surname>Kocourková</surname><given-names>J</given-names></name><name name-style="western"><surname>Knudsen</surname><given-names>K</given-names></name><name name-style="western"><surname>Mayrhofer</surname><given-names>H</given-names></name><name name-style="western"><surname>Thus</surname><given-names>H</given-names></name><name name-style="western"><surname>Schultz</surname><given-names>M</given-names></name><name name-style="western"><surname>Košnar</surname><given-names>J</given-names></name><name name-style="western"><surname>Hofmeister</surname><given-names>J</given-names></name></person-group> (<year>2022</year>) <article-title>Cinderella turned into a queen – adventurous discovery of a fascinating lichen diversity hot-spot close to the city of Prague.</article-title><source>Preslia</source><volume>94</volume>: <fpage>143</fpage>–<lpage>181</lpage>. <ext-link xlink:href="10.23855/preslia.2022.143" ext-link-type="doi" xlink:type="simple">https://doi.org/10.23855/preslia.2022.143</ext-link></mixed-citation></ref><ref id="B21"><mixed-citation xmlns:xlink="http://www.w3.org/1999/xlink" xlink:type="simple"><person-group><name name-style="western"><surname>Knudsen</surname><given-names>K</given-names></name><name name-style="western"><surname>Kocourková</surname><given-names>J</given-names></name></person-group> (<year>2023</year>) <article-title>The diversity of lichens in Joshua Tree National Park and <italic><tp:taxon-name><tp:taxon-name-part taxon-name-part-type="genus">Acarospora</tp:taxon-name-part><tp:taxon-name-part taxon-name-part-type="species">succedens</tp:taxon-name-part></tp:taxon-name></italic> new for California.</article-title><source>Bulletin of California Lichen Society</source><volume>30</volume>: <fpage>21</fpage>–<lpage>25</lpage>.</mixed-citation></ref></ref-list></tp:taxon-treatment>
