# Supplementary material for: ﻿The diversity of Acarosporaceae (Acarosporales, Lecanoromycetes) in California
Source: MycoKeys. 2025 Jan 16;112:183–210. doi: 10.3897/mycokeys.112.138580 (PMC11758098; doi:10.3897/mycokeys.112.138580)
Supplement: XML Treatment for Acarospora tejonensis [file mycokeys.112.138580-treatment4.xml]

<!DOCTYPE tp:taxon-treatment
  PUBLIC "-//TaxonX//DTD Taxonomic Treatment Publishing DTD v0 20100105//EN" "tax-treatment-NSO.dtd">
<tp:taxon-treatment xmlns:tp="http://www.plazi.org/taxpub"><tp:treatment-meta><kwd-group><label>Taxon classification</label><kwd>
                <named-content content-type="kingdom">Fungi</named-content>
              </kwd><kwd>
                <named-content content-type="order">Acarosporales</named-content>
              </kwd><kwd>
                <named-content content-type="family">Acarosporaceae</named-content>
              </kwd></kwd-group><mixed-citation publication-type="journal"><person-group><name><surname>Knudsen</surname><given-names>Kerry</given-names></name><name><surname>Cho-Ah-Ying</surname><given-names>Jessica</given-names></name><name><surname>Kocourková</surname><given-names>Jana</given-names></name><name><surname>Hodková</surname><given-names>Eva</given-names></name><name><surname>Malíček</surname><given-names>Jiří</given-names></name><name><surname>Wang</surname><given-names>Yan</given-names></name></person-group><article-title>﻿The diversity of <tp:taxon-name><tp:taxon-name-part taxon-name-part-type="family">Acarosporaceae</tp:taxon-name-part></tp:taxon-name> (<tp:taxon-name><tp:taxon-name-part taxon-name-part-type="order">Acarosporales</tp:taxon-name-part></tp:taxon-name>, <tp:taxon-name><tp:taxon-name-part taxon-name-part-type="class">Lecanoromycetes</tp:taxon-name-part></tp:taxon-name>) in California</article-title><source>MycoKeys</source><day>16</day><month>01</month><year>2025</year><volume>112</volume><fpage>183</fpage><lpage>210</lpage><pub-id pub-id-type="doi">10.3897/mycokeys.112.138580</pub-id></mixed-citation></tp:treatment-meta><tp:nomenclature><label>﻿</label><tp:taxon-name>
              <object-id xmlns:xlink="http://www.w3.org/1999/xlink" content-type="arpha" xlink:type="simple">CCD32E78-A3B6-58F7-A0B5-E1EE12CA072B</object-id>
              <tp:taxon-name-part taxon-name-part-type="genus" reg="Acarospora">Acarospora</tp:taxon-name-part>
              <tp:taxon-name-part taxon-name-part-type="species" reg="tejonensis">tejonensis</tp:taxon-name-part>
              <object-id xmlns:xlink="http://www.w3.org/1999/xlink" content-type="mycobank" xlink:type="simple">MB853902</object-id>
            </tp:taxon-name><tp:taxon-authority>K.Knudsen &amp; Kocourk.</tp:taxon-authority><tp:taxon-status xmlns:xlink="http://www.w3.org/1999/xlink" xlink:type="simple">sp. nov.</tp:taxon-status><xref ref-type="fig" rid="F5">Fig. 5</xref></tp:nomenclature><tp:treatment-sec sec-type="material" id="SECID0EREBG"><title>Type.</title><p>U.S.A. • Kern Co., Tehachapi Mountains, Tejon Ranch, Martinez Ridge, fir and oak forest, <named-content xmlns:xlink="http://www.w3.org/1999/xlink" content-type="dwc:verbatimCoordinates" xlink:type="simple"><named-content content-type="geo-json" specific-use="{&#34;type&#34;:&#34;Point&#34;,&#34;coordinates&#34;:[-118.647700,34.935200]}" id="NCID0E1EBG" xlink:type="simple">34.9352, -118.6477</named-content></named-content>, alt. 1738 m, on granite, 19 April 2016, K. Knudsen 18838 (SBBG-holotype, isotypes).</p><fig id="F5" position="float" orientation="portrait"><object-id xmlns:xlink="http://www.w3.org/1999/xlink" content-type="doi" xlink:type="simple">10.3897/mycokeys.112.138580.figure5</object-id><object-id xmlns:xlink="http://www.w3.org/1999/xlink" content-type="arpha" xlink:type="simple">877700D8-4AA5-5534-A998-2CF49FF7A6AA</object-id><label>Figure 5.</label><caption><p><italic><tp:taxon-name><tp:taxon-name-part taxon-name-part-type="genus" reg="Acarospora">Acarospora</tp:taxon-name-part><tp:taxon-name-part taxon-name-part-type="species" reg="tejonensis">tejonensis</tp:taxon-name-part></tp:taxon-name></italic> Knudsen 18838 Holotype (<bold>A–C, F, H</bold>), Knudsen 18838 Isotype (<bold>D, E, G</bold>) <bold>A</bold> habit of the thallus with prolongated marginal areoles <bold>B</bold> vertical section through apothecium and margin of areole <bold>C</bold> variability of the thallus, black areoles with immersed apothecia sometimes reduced to a prominent margin <bold>D</bold> vertical section through apothecium showing parathecium with narrow hyphae <bold>E</bold> thallus of areoles lining crevices <bold>F</bold> young asci showing tholus <bold>G</bold> paraphyses slightly widened at tips, terminal cells orange-brown <bold>H</bold> ascospores. Scale bars: 1 mm (<bold>A, C, E</bold>); 100 µm (<bold>B</bold>); 20 µm (<bold>D, G</bold>); 50 µm (<bold>F</bold>); 5 µm (<bold>H</bold>).</p></caption><graphic xmlns:xlink="http://www.w3.org/1999/xlink" xlink:href="mycokeys-112-183-g005.jpg" position="float" orientation="portrait" xlink:type="simple" id="oo_1221231.jpg"><uri content-type="original_file" xlink:type="simple">https://binary.pensoft.net/fig/1221231</uri></graphic></fig></tp:treatment-sec><tp:treatment-sec sec-type="diagnosis" id="SECID0EVGBG"><title>Diagnosis.</title><p>Similar to <italic><tp:taxon-name><tp:taxon-name-part taxon-name-part-type="genus" reg="Acarospora">A.</tp:taxon-name-part><tp:taxon-name-part taxon-name-part-type="species" reg="veronensis">veronensis</tp:taxon-name-part></tp:taxon-name></italic> but with a thicker cortex, 30–50(–70) vs.15–30 µm and a usually higher hymenium (100–)120(–150) vs. 80–90(–100) µm.</p></tp:treatment-sec><tp:treatment-sec sec-type="etymology" id="SECID0EGHBG"><title>Etymology.</title><p>Named after the type locality in Tejon Ranch in Tehachapi Mountains.</p></tp:treatment-sec><tp:treatment-sec sec-type="description" id="SECID0ELHBG"><title>Description.</title><p>Hypothallus endosubstratal, no algae observed. Thallus areolate, areoles 0.2–1.1 mm wide, 150–270 µm thick, angular, contiguous to dispersed, marginal areoles can be prolongated and lobate, becoming elevated by a mycelial base, replicating by division, covering areas up to 4 cm or more. Upper surface light to dark brown, sometimes partly black, epruinose, rugulose to smooth. Lower surface white. Epicortex lacking. Cortex 30–50(–70) µm thick, upper layer dark brown, 10–30 µm thick, lower layer hyaline, hyphae usually disarticulated, cells round to irregular, mostly small, 1–3 µm wide, rarely up to 5 µm wide. Algal layer up to 100 µm thick, uninterrupted, algal cells 8–12 µm wide, continuous below apothecia. Medulla white, 0.2–0.7 mm thick, hyphae obscure in water, intricate and gelatinized, mostly 1 µm wide. Apothecia immersed, usually one per areole, sometimes 2–5, sometimes with areole reduced to a prominent margin, the disc dark, epruinose, same color as thallus, 0.1–0.3 mm wide, rarely to 0.5 mm wide. Parathecium indistinct to 20 µm wide of narrow hyphae 1 µm wide, merging with the cortex. Hymenium cupular, (100–)120(–150) µm tall, epihymenium dark reddish brown, 10 µm tall, paraphyses 1–2 µm wide, apices unexpanded or slightly widened in terminal reddish brown gel cap, hymenial gel IKI+ reddish orange, hemiamyloid. Asci 90–120 × 10–20 µm, cylindrical to clavate, ascospore several hundred per asci, small, thin ellipsoid, 3–4 × 1 µm (n = 20). Subhymenium 20–40 µm tall, IKI+ blue. Hypothecium indistinct to 10 µm thick. Pycnidia not observed.Chemistry: not producing secondary metabolites.</p></tp:treatment-sec><tp:treatment-sec sec-type="habitat" id="SECID0EQHBG"><title>Habitat and distribution.</title><p>U.S.A., California. on Santa Rosa Island (Channel Island National Park), in Carrizo Plain National Monument, and in the Tehachapi Mountains, from 198–1738 m, on sandstone and siliceous rock in full sun.</p></tp:treatment-sec><tp:treatment-sec sec-type="material" id="SECID0EVHBG"><title>Selected specimens examined.</title><p>U.S.A. • California, Santa Barbara Co., Santa Rosa Island, South Point, <named-content xmlns:xlink="http://www.w3.org/1999/xlink" content-type="dwc:verbatimCoordinates" xlink:type="simple"><named-content content-type="geo-json" specific-use="{&#34;type&#34;:&#34;Point&#34;,&#34;coordinates&#34;:[-120.115900,33.895000]}" id="NCID0E5HBG" xlink:type="simple">33.8950, -120.1159</named-content></named-content>, alt. 183 m, on sandstone growing with <italic><tp:taxon-name><tp:taxon-name-part taxon-name-part-type="genus" reg="Acarospora">A.</tp:taxon-name-part><tp:taxon-name-part taxon-name-part-type="species" reg="socialis">socialis</tp:taxon-name-part></tp:taxon-name></italic>, 14 June 2009, K. Knudsen 11422 (SBBG); • San Luis Obispo Co., Carrizo Plain National Monument, canyon south of Hurricane Road, but near road, Elkhorn Hill, north-facing slope, <named-content xmlns:xlink="http://www.w3.org/1999/xlink" content-type="dwc:verbatimCoordinates" xlink:type="simple"><named-content content-type="geo-json" specific-use="{&#34;type&#34;:&#34;Point&#34;,&#34;coordinates&#34;:[-119.702600,35.207400]}" id="NCID0ERIBG" xlink:type="simple">35.2074, -119.7026</named-content></named-content>, 838 m, on siliceous rock, 28 March 2016, R. Rosentreter 19464 (SBBG).</p></tp:treatment-sec><tp:treatment-sec sec-type="notes" id="SECID0EWIBG"><title>Notes.</title><p>In our key to southwestern North America <tp:taxon-name><tp:taxon-name-part taxon-name-part-type="family">Acarosporaceae</tp:taxon-name-part></tp:taxon-name> (<xref ref-type="bibr" rid="B33">Knudsen et al. 2023a</xref>) <italic><tp:taxon-name><tp:taxon-name-part taxon-name-part-type="genus" reg="Acarospora">Acarospora</tp:taxon-name-part><tp:taxon-name-part taxon-name-part-type="species" reg="tejonensis">tejonensis</tp:taxon-name-part></tp:taxon-name></italic> is recovered in Section 8 couplet 12, areoles with an average hymenium height of 120 μm in couplet 13 with <italic><tp:taxon-name><tp:taxon-name-part taxon-name-part-type="genus" reg="Myriospora">Myriospora</tp:taxon-name-part><tp:taxon-name-part taxon-name-part-type="species" reg="hassei">hassei</tp:taxon-name-part></tp:taxon-name></italic> and <italic><tp:taxon-name><tp:taxon-name-part taxon-name-part-type="genus" reg="Acarospora">Acarospora</tp:taxon-name-part><tp:taxon-name-part taxon-name-part-type="species" reg="worthingtoniana">worthingtoniana</tp:taxon-name-part></tp:taxon-name></italic>. <italic><tp:taxon-name><tp:taxon-name-part taxon-name-part-type="genus" reg="Acarospora">Acarospora</tp:taxon-name-part><tp:taxon-name-part taxon-name-part-type="species" reg="tejonensis">tejonensis</tp:taxon-name-part></tp:taxon-name></italic> differs from <italic><tp:taxon-name><tp:taxon-name-part taxon-name-part-type="genus" reg="Myriospora">M.</tp:taxon-name-part><tp:taxon-name-part taxon-name-part-type="species" reg="hassei">hassei</tp:taxon-name-part></tp:taxon-name></italic> in not having an interrupted algal layer or a hymenium up to 200 μm high. It differs from <italic><tp:taxon-name><tp:taxon-name-part taxon-name-part-type="genus" reg="Acarospora">A.</tp:taxon-name-part><tp:taxon-name-part taxon-name-part-type="species" reg="worthingtoniana">worthingtoniana</tp:taxon-name-part></tp:taxon-name></italic> in having a thicker cortex [30–50(–70) vs. ca. 20 μm], a narrower parathecium indistinct to 20 μm vs. 40–100 μm wide, and in not having abundant apothecia in each areole.</p><p>Because <italic><tp:taxon-name><tp:taxon-name-part taxon-name-part-type="genus" reg="Acarospora">Acarospora</tp:taxon-name-part><tp:taxon-name-part taxon-name-part-type="species" reg="tejonensis">tejonensis</tp:taxon-name-part></tp:taxon-name></italic> usually has one apothecium per small areole without producing secondary metabolites, it belongs to the morphological <italic><tp:taxon-name><tp:taxon-name-part taxon-name-part-type="genus" reg="Acarospora">A.</tp:taxon-name-part><tp:taxon-name-part taxon-name-part-type="species" reg="veronensis">veronensis</tp:taxon-name-part></tp:taxon-name></italic> group. It may be in California collections misidentified as <italic><tp:taxon-name><tp:taxon-name-part taxon-name-part-type="genus" reg="Acarospora">A.</tp:taxon-name-part><tp:taxon-name-part taxon-name-part-type="species" reg="veronensis">veronensis</tp:taxon-name-part></tp:taxon-name></italic> if the hymenium and cortex is not measured or as <italic><tp:taxon-name><tp:taxon-name-part taxon-name-part-type="genus" reg="Acarospora">A.</tp:taxon-name-part><tp:taxon-name-part taxon-name-part-type="species" reg="americana">americana</tp:taxon-name-part></tp:taxon-name></italic> if the parathecium is not measured. <italic><tp:taxon-name><tp:taxon-name-part taxon-name-part-type="genus" reg="Acarospora">Acarospora</tp:taxon-name-part><tp:taxon-name-part taxon-name-part-type="species" reg="tejonensis">tejonensis</tp:taxon-name-part></tp:taxon-name></italic> differs from <italic><tp:taxon-name><tp:taxon-name-part taxon-name-part-type="genus" reg="Acarospora">A.</tp:taxon-name-part><tp:taxon-name-part taxon-name-part-type="species" reg="veronensis">veronensis</tp:taxon-name-part></tp:taxon-name></italic> especially in the having a higher hymenium (100–150 vs. 60–100 µm) and thicker cortex [30–50(–70) vs. 15–30 μm]. <italic><tp:taxon-name><tp:taxon-name-part taxon-name-part-type="genus" reg="Acarospora">Acarospora</tp:taxon-name-part><tp:taxon-name-part taxon-name-part-type="species" reg="tejonensis">tejonensis</tp:taxon-name-part></tp:taxon-name></italic> differs from <italic><tp:taxon-name><tp:taxon-name-part taxon-name-part-type="genus" reg="Acarospora">A.</tp:taxon-name-part><tp:taxon-name-part taxon-name-part-type="species" reg="americana">americana</tp:taxon-name-part></tp:taxon-name></italic> in having a narrower parathecium (<xref ref-type="bibr" rid="B14">Knudsen 2021</xref>). The two species are sympatric in California. <italic><tp:taxon-name><tp:taxon-name-part taxon-name-part-type="genus" reg="Acarospora">Acarospora</tp:taxon-name-part><tp:taxon-name-part taxon-name-part-type="species" reg="tenebrica">tenebrica</tp:taxon-name-part></tp:taxon-name></italic> has similar anatomical measurement as <italic><tp:taxon-name><tp:taxon-name-part taxon-name-part-type="genus" reg="Acarospora">A.</tp:taxon-name-part><tp:taxon-name-part taxon-name-part-type="species" reg="tejonensis">tejonensis</tp:taxon-name-part></tp:taxon-name></italic> except apices of the parathecial hypae widen up to 3 μm. <italic><tp:taxon-name><tp:taxon-name-part taxon-name-part-type="genus" reg="Acarospora">Acarospora</tp:taxon-name-part><tp:taxon-name-part taxon-name-part-type="species" reg="tenebrica">tenebrica</tp:taxon-name-part></tp:taxon-name></italic> occurs in southwestern Texas and New Mexico while <italic><tp:taxon-name><tp:taxon-name-part taxon-name-part-type="genus" reg="Acarospora">A.</tp:taxon-name-part><tp:taxon-name-part taxon-name-part-type="species" reg="tejonensis">tejonensis</tp:taxon-name-part></tp:taxon-name></italic> is known only from central California. <xref ref-type="bibr" rid="B48">Magnusson (1956)</xref> reported the North African species <italic><tp:taxon-name><tp:taxon-name-part taxon-name-part-type="genus" reg="Acarospora">Acarospora</tp:taxon-name-part><tp:taxon-name-part taxon-name-part-type="species" reg="obscura">obscura</tp:taxon-name-part></tp:taxon-name></italic> as occurring in California. “Whether the identity between the American and the African specimens is complete is not easy to state owing to the smallness of areoles” (<xref ref-type="bibr" rid="B40">Magnusson 1929</xref>). We examined an isotype of <italic><tp:taxon-name><tp:taxon-name-part taxon-name-part-type="genus" reg="Acarospora">A.</tp:taxon-name-part><tp:taxon-name-part taxon-name-part-type="species" reg="obscura">obscura</tp:taxon-name-part></tp:taxon-name></italic> from H. <italic><tp:taxon-name><tp:taxon-name-part taxon-name-part-type="genus" reg="Acarospora">Acarospora</tp:taxon-name-part><tp:taxon-name-part taxon-name-part-type="species" reg="obscura">obscura</tp:taxon-name-part></tp:taxon-name></italic> has flat smooth brownish-black areoles less than 0.5 mm wide, cortex less than 30 µm thick, broadly attached with a black underside, punctiform immersed apothecia 0.1–0.3 mm wide, parathecium indistinct to 15 µm wide, with a low hymenium less than 100 µm. We have seen no specimens of <italic><tp:taxon-name><tp:taxon-name-part taxon-name-part-type="genus" reg="Acarospora">A.</tp:taxon-name-part><tp:taxon-name-part taxon-name-part-type="species" reg="obscura">obscura</tp:taxon-name-part></tp:taxon-name></italic> from California. <italic><tp:taxon-name><tp:taxon-name-part taxon-name-part-type="genus" reg="Acarospora">Acarospora</tp:taxon-name-part><tp:taxon-name-part taxon-name-part-type="species" reg="tejonensis">tejonensis</tp:taxon-name-part></tp:taxon-name></italic> can have small dark brownish-black areoles like <italic><tp:taxon-name><tp:taxon-name-part taxon-name-part-type="genus" reg="Acarospora">A.</tp:taxon-name-part><tp:taxon-name-part taxon-name-part-type="species" reg="obscura">obscura</tp:taxon-name-part></tp:taxon-name></italic> but differs in the thicker cortex 30–50(–70) µm, a thickening mycelial base, a higher hymenium usually 120 µm tall. The specimen of <italic><tp:taxon-name><tp:taxon-name-part taxon-name-part-type="genus" reg="Acarospora">A.</tp:taxon-name-part><tp:taxon-name-part taxon-name-part-type="species" reg="tejonensis">tejonensis</tp:taxon-name-part></tp:taxon-name></italic> from Santa Rosa Island has areoles both small and all black. It is probable Magnusson identified a small blackish specimen of <italic><tp:taxon-name><tp:taxon-name-part taxon-name-part-type="genus" reg="Acarospora">A.</tp:taxon-name-part><tp:taxon-name-part taxon-name-part-type="species" reg="tejonensis">tejonensis</tp:taxon-name-part></tp:taxon-name></italic> as <italic><tp:taxon-name><tp:taxon-name-part taxon-name-part-type="genus" reg="Acarospora">A.</tp:taxon-name-part><tp:taxon-name-part taxon-name-part-type="species" reg="obscura">obscura</tp:taxon-name-part></tp:taxon-name></italic>.</p></tp:treatment-sec><ref-list><ref id="B33"><mixed-citation xmlns:xlink="http://www.w3.org/1999/xlink" xlink:type="simple"><person-group><name name-style="western"><surname>Knudsen</surname><given-names>K</given-names></name><name name-style="western"><surname>Kocourková</surname><given-names>J</given-names></name><name name-style="western"><surname>Hodková</surname><given-names>E</given-names></name><name name-style="western"><surname>Malíček</surname><given-names>J</given-names></name><name name-style="western"><surname>Wang</surname><given-names>Y</given-names></name></person-group> (<year>2023a</year>) <article-title><tp:taxon-name><tp:taxon-name-part taxon-name-part-type="family">Acarosporaceae</tp:taxon-name-part></tp:taxon-name> of New Mexico: Eight new species of <italic><tp:taxon-name><tp:taxon-name-part taxon-name-part-type="genus">Acarospora</tp:taxon-name-part></tp:taxon-name></italic> and <italic><tp:taxon-name><tp:taxon-name-part taxon-name-part-type="genus">Sarcogyne</tp:taxon-name-part></tp:taxon-name></italic>.</article-title><source>Western North American Naturalist</source><volume>83</volume>(<issue>1</issue>): <fpage>51</fpage>–<lpage>88</lpage>. <ext-link xlink:href="10.3398/064.083.0105" ext-link-type="doi" xlink:type="simple">https://doi.org/10.3398/064.083.0105</ext-link></mixed-citation></ref><ref id="B14"><mixed-citation xmlns:xlink="http://www.w3.org/1999/xlink" xlink:type="simple"><person-group><name name-style="western"><surname>Knudsen</surname><given-names>K</given-names></name></person-group> (<year>2021</year>) Taxon profile of <italic><tp:taxon-name><tp:taxon-name-part taxon-name-part-type="genus">Acarospora</tp:taxon-name-part><tp:taxon-name-part taxon-name-part-type="species">americana</tp:taxon-name-part></tp:taxon-name></italic>. Consortium of North American Lichen Herbaria. Taxon Search. <ext-link xlink:href="https://lichenportal.org" ext-link-type="uri" xlink:type="simple">https://lichenportal.org</ext-link></mixed-citation></ref><ref id="B48"><mixed-citation xmlns:xlink="http://www.w3.org/1999/xlink" xlink:type="simple"><person-group><name name-style="western"><surname>Magnusson</surname><given-names>AH</given-names></name></person-group> (<year>1956</year>) <article-title>A second supplement to the monograph of <italic><tp:taxon-name><tp:taxon-name-part taxon-name-part-type="genus">Acarospora</tp:taxon-name-part></tp:taxon-name></italic> with keys. Goteborgs Kungl. Vetensk. and Vitterhets-Samhalles Handl., sjatte foljden ser.</article-title><source>B</source><volume>6</volume>: <fpage>1</fpage>–<lpage>34</lpage>.</mixed-citation></ref><ref id="B40"><mixed-citation xmlns:xlink="http://www.w3.org/1999/xlink" xlink:type="simple"><person-group><name name-style="western"><surname>Magnusson</surname><given-names>AH</given-names></name></person-group> (<year>1929</year>) A monograph of the genus <italic><tp:taxon-name><tp:taxon-name-part taxon-name-part-type="genus">Acarospora</tp:taxon-name-part></tp:taxon-name></italic>. Kungliga Svenska Vetenskaps-akademiens Hand lingar, ser. 3, 7: 1–400.</mixed-citation></ref></ref-list></tp:taxon-treatment>
