# Supplementary material for: ﻿The diversity of Acarosporaceae (Acarosporales, Lecanoromycetes) in California
Source: MycoKeys. 2025 Jan 16;112:183–210. doi: 10.3897/mycokeys.112.138580 (PMC11758098; doi:10.3897/mycokeys.112.138580)
Supplement: XML Treatment for Sarcogyne fasciculata [file mycokeys.112.138580-treatment5.xml]

<!DOCTYPE tp:taxon-treatment
  PUBLIC "-//TaxonX//DTD Taxonomic Treatment Publishing DTD v0 20100105//EN" "tax-treatment-NSO.dtd">
<tp:taxon-treatment xmlns:tp="http://www.plazi.org/taxpub"><tp:treatment-meta><kwd-group><label>Taxon classification</label><kwd>
                <named-content content-type="kingdom">Fungi</named-content>
              </kwd><kwd>
                <named-content content-type="order">Acarosporales</named-content>
              </kwd><kwd>
                <named-content content-type="family">Acarosporaceae</named-content>
              </kwd></kwd-group><mixed-citation publication-type="journal"><person-group><name><surname>Knudsen</surname><given-names>Kerry</given-names></name><name><surname>Cho-Ah-Ying</surname><given-names>Jessica</given-names></name><name><surname>Kocourková</surname><given-names>Jana</given-names></name><name><surname>Hodková</surname><given-names>Eva</given-names></name><name><surname>Malíček</surname><given-names>Jiří</given-names></name><name><surname>Wang</surname><given-names>Yan</given-names></name></person-group><article-title>﻿The diversity of <tp:taxon-name><tp:taxon-name-part taxon-name-part-type="family">Acarosporaceae</tp:taxon-name-part></tp:taxon-name> (<tp:taxon-name><tp:taxon-name-part taxon-name-part-type="order">Acarosporales</tp:taxon-name-part></tp:taxon-name>, <tp:taxon-name><tp:taxon-name-part taxon-name-part-type="class">Lecanoromycetes</tp:taxon-name-part></tp:taxon-name>) in California</article-title><source>MycoKeys</source><day>16</day><month>01</month><year>2025</year><volume>112</volume><fpage>183</fpage><lpage>210</lpage><pub-id pub-id-type="doi">10.3897/mycokeys.112.138580</pub-id></mixed-citation></tp:treatment-meta><tp:nomenclature><label>﻿</label><tp:taxon-name>
              <object-id xmlns:xlink="http://www.w3.org/1999/xlink" content-type="arpha" xlink:type="simple">1A167F0E-BCBE-566B-B3DB-2E975B31CF99</object-id>
              <tp:taxon-name-part taxon-name-part-type="genus" reg="Sarcogyne">Sarcogyne</tp:taxon-name-part>
              <tp:taxon-name-part taxon-name-part-type="species" reg="fasciculata">fasciculata</tp:taxon-name-part>
              <object-id xmlns:xlink="http://www.w3.org/1999/xlink" content-type="mycobank" xlink:type="simple">MB853903</object-id>
            </tp:taxon-name><tp:taxon-authority>K.Knudsen, Kocourk. &amp; Hodková</tp:taxon-authority><tp:taxon-status xmlns:xlink="http://www.w3.org/1999/xlink" xlink:type="simple">sp. nov.</tp:taxon-status><xref ref-type="fig" rid="F6">Fig. 6</xref></tp:nomenclature><tp:treatment-sec sec-type="material" id="SECID0EKUBG"><title>Type.</title><p>U.S.A. • New Mexico, Lincoln Co., Chihuahuan Desert, Tularosa basin, Oscura, near Road 54, <named-content xmlns:xlink="http://www.w3.org/1999/xlink" content-type="dwc:verbatimCoordinates" xlink:type="simple"><named-content content-type="geo-json" specific-use="{&#34;type&#34;:&#34;Point&#34;,&#34;coordinates&#34;:[-106.092500,33.486300]}" id="NCID0ETUBG" xlink:type="simple">33.4863, -106.0925</named-content></named-content>, alt. 1475 m, SW-NE oriented crest above the valley, southernmost hill, on northwest facing slope, on acid sandstone outcrop, 17 March 2022, J. Kocourková 10863 (PRM, holotype).</p><fig id="F6" position="float" orientation="portrait"><object-id xmlns:xlink="http://www.w3.org/1999/xlink" content-type="doi" xlink:type="simple">10.3897/mycokeys.112.138580.figure6</object-id><object-id xmlns:xlink="http://www.w3.org/1999/xlink" content-type="arpha" xlink:type="simple">DC4C0913-70C6-5211-8D9F-766729FD3942</object-id><label>Figure 6.</label><caption><p><italic><tp:taxon-name><tp:taxon-name-part taxon-name-part-type="genus" reg="Sarcogyne">Sarcogyne</tp:taxon-name-part><tp:taxon-name-part taxon-name-part-type="species" reg="fasciculata">fasciculata</tp:taxon-name-part></tp:taxon-name></italic> Kocourková 10863 Holotype (<bold>A, B, D–F</bold>), Kocourková 10971 Paratype (<bold>C</bold>) <bold>A</bold> habit of the thallus <bold>B</bold> detail of stipitate squamules with immersed apothecia <bold>C</bold> apothecia with reduced thallus squamules to thalline margin <bold>D</bold> vertical section of apothecium with developed parathecium <bold>E</bold> young ascus with ascospores <bold>F</bold> IKI+ amyloid reaction of hymenium and subhymenium. Scale bars: 1 mm (<bold>A, C</bold>); 500 μm (<bold>B</bold>); 100 µm (<bold>D, F</bold>), 50 µm (<bold>E</bold>).</p></caption><graphic xmlns:xlink="http://www.w3.org/1999/xlink" xlink:href="mycokeys-112-183-g006.jpg" position="float" orientation="portrait" xlink:type="simple" id="oo_1221232.jpg"><uri content-type="original_file" xlink:type="simple">https://binary.pensoft.net/fig/1221232</uri></graphic></fig></tp:treatment-sec><tp:treatment-sec sec-type="diagnosis" id="SECID0EIWBG"><title>Diagnosis.</title><p>Similar to <italic><tp:taxon-name><tp:taxon-name-part taxon-name-part-type="genus" reg="Sarcogyne">Sarcogyne</tp:taxon-name-part><tp:taxon-name-part taxon-name-part-type="species" reg="nogalensis">nogalensis</tp:taxon-name-part></tp:taxon-name></italic> but becoming squamulose.</p></tp:treatment-sec><tp:treatment-sec sec-type="etymology" id="SECID0EZWBG"><title>Etymology.</title><p>Based on the species forming distinctive fascicles of squamules with interconnected stipes while in the process of splitting apart when replicating by division.</p></tp:treatment-sec><tp:treatment-sec sec-type="description" id="SECID0E5WBG"><title>Description.</title><p>Hypothallus endosubstratal, no algae observed. Thallus of squamules or subsquamulose areoles, 0.2–0.5(–1.0–2.0) mm wide, 250–500 μm thick, with stipe 50–200 μm high, forming dispersed to contiguous colonies up to 3×2 cm, sometimes imbricate, with an uneven `topography, replicating by division. Upper surface light or dark brown, rarely shiny, epruinose, the lobes curling downward around the stipe, smooth or with abscission fissures when beginning to replicate by division, forming fasciculate structures of interconnected stipes of squamules during replication. Lower surface pale white sometimes with an undertone of pale brown, corticate with periclinal hyphae, hyaline, up to 20 μm thick. Epicortex, uneven, ca 10 μm thick. Cortex 20–40(–60) μm thick, upper layer ca. 10 μm thick of dark brown round cells, lower layer hyaline of round cells or ellipsoid cells 2–3 × 1.5–2.0 μm. Algal layer 70–120 μm thick, dense, uninterrupted, continuous below apothecia. Medulla obscure, white to pinkish-brown, 100–200 μm thick, hyphae continuous with stipe, 2–4 μm wide, thin-walled, sometimes disarticulated cells expanded or irregular, 4–8 μm wide. Apothecia immersed, darker brown than thallus, in San Bernardino Mountains specimens black, often concave, 0.1–0.6 mm wide, epruinose, occasionally looking pseudolecanorine with squamule reduced to thalline margin, sometimes apothecia in raised parathecial margin. Parathecium up to 60 μm wide, hyphae 2–3 μm wide with apices in brown pigment caps to 5 μm wide, merging with cortex. Hymenium 60–80(–120) μm tall, highest in center, epihymenium 10–15 μm tall, light brown, paraphyses 1.5–2.5 μm wide, apices unexpanded in brown gel caps 2–4 μm wide with upper black pigment line, hymenial gel IKI+ dark blue bleeding into parathecium and hypothecium. Asci (40–)50–75 × 10–20 μm, narrowly cylindrical to inflated clavate, ascospores, 2–4 × 1.5–2.5 µm (n = 20). Subhymenium 20–40 µm tall, IKI+ blue. Hypothecium 10–30 µm tall, hyphae 2 µm wide. No pycnidia observed. Chemistry: not producing secondary metabolites.</p></tp:treatment-sec><tp:treatment-sec sec-type="habitat" id="SECID0EDXBG"><title>Habitat and distribution.</title><p><italic><tp:taxon-name><tp:taxon-name-part taxon-name-part-type="genus" reg="Sarcogyne">Sarcogyne</tp:taxon-name-part><tp:taxon-name-part taxon-name-part-type="species" reg="fasciculata">fasciculata</tp:taxon-name-part></tp:taxon-name></italic> occurs in the Chihuahuan Desert in New Mexico on HCl- sandstone from 1475–1616 m and in southern California on granite in the Little San Bernardino Mountains and the San Bernardino Mountains at elevations 1650–2167 m.</p></tp:treatment-sec><tp:treatment-sec sec-type="material" id="SECID0EUXBG"><title>Selected specimens examined.</title><p>U.S.A. • California, Riverside Co., Joshua Tree National Park, Mojave Desert, Little San Bernardino Mountains, Eureka Peak, E and West of the summit, <named-content xmlns:xlink="http://www.w3.org/1999/xlink" content-type="dwc:verbatimCoordinates" xlink:type="simple"><named-content content-type="geo-json" specific-use="{&#34;type&#34;:&#34;Point&#34;,&#34;coordinates&#34;:[-116.350200,34.013200]}" id="NCID0E4XBG" xlink:type="simple">34.0132, -116.3502</named-content></named-content>, alt. 1675 m, abundant on granite, 22 Feb 2006, K. Knudsen 5212 (SBBG); • San Bernardino Co., San Bernardino Mountains, conifer forest, above dirt road to Fish Creek, <named-content xmlns:xlink="http://www.w3.org/1999/xlink" content-type="dwc:verbatimCoordinates" xlink:type="simple"><named-content content-type="geo-json" specific-use="{&#34;type&#34;:&#34;Point&#34;,&#34;coordinates&#34;:[-116.772000,34.148300]}" id="NCID0EFYBG" xlink:type="simple">34.1483, -116.7720</named-content></named-content>, alt. 2167 m, common on granite boulder, 23 Nov 2014, K. Knudsen 17163 (BRY-C, SBBG). • New Mexico, Lincoln Co., Chihuahuan Desert, Carrizozo, Valley of Fires Recreational Area, Malpais Lava Flow, <named-content xmlns:xlink="http://www.w3.org/1999/xlink" content-type="dwc:verbatimCoordinates" xlink:type="simple"><named-content content-type="geo-json" specific-use="{&#34;type&#34;:&#34;Point&#34;,&#34;coordinates&#34;:[-105.926400,33.830000]}" id="NCID0ENYBG" xlink:type="simple">33.8300, -105.9264</named-content></named-content>, alt. 1616 m, on northwest-facing slope above lava flow, on sandstone pebble, 18 March 2022, J. Kocourková 10848 (hb. K&amp;K), • <named-content xmlns:xlink="http://www.w3.org/1999/xlink" content-type="dwc:verbatimCoordinates" xlink:type="simple"><named-content content-type="geo-json" specific-use="{&#34;type&#34;:&#34;Point&#34;,&#34;coordinates&#34;:[-105.922700,33.350300]}" id="NCID0EVYBG" xlink:type="simple">33.3503, -105.9227</named-content></named-content> alt. 1615 m, on northwest-facing slope above lava flow, on sandstone outcrop in full sun, 22 March 2020, J. Kocourková 10974, 10971, 10930 (hb. K&amp;K, SBBG).</p></tp:treatment-sec><tp:treatment-sec sec-type="notes" id="SECID0E1YBG"><title>Notes.</title><p><italic><tp:taxon-name><tp:taxon-name-part taxon-name-part-type="genus" reg="Sarcogyne">Sarcogyne</tp:taxon-name-part><tp:taxon-name-part taxon-name-part-type="species" reg="fasciculata">fasciculata</tp:taxon-name-part></tp:taxon-name></italic> was first reported from the San Bernardino Mountains as immature <italic><tp:taxon-name><tp:taxon-name-part taxon-name-part-type="genus" reg="Sarcogyne">S.</tp:taxon-name-part><tp:taxon-name-part taxon-name-part-type="species" reg="squamulosa">squamulosa</tp:taxon-name-part></tp:taxon-name></italic> (<xref ref-type="bibr" rid="B22">Knudsen and McCune 2013</xref>; <xref ref-type="bibr" rid="B27">Knudsen et al. 2017</xref>). It was assumed in this population the typical apothecia of <italic><tp:taxon-name><tp:taxon-name-part taxon-name-part-type="genus" reg="Sarcogyne">S.</tp:taxon-name-part><tp:taxon-name-part taxon-name-part-type="species" reg="squamulosa">squamulosa</tp:taxon-name-part></tp:taxon-name></italic> had not formed yet. <italic><tp:taxon-name><tp:taxon-name-part taxon-name-part-type="genus" reg="Sarcogyne">Sarcogyne</tp:taxon-name-part><tp:taxon-name-part taxon-name-part-type="species" reg="fasciculata">fasciculata</tp:taxon-name-part></tp:taxon-name></italic> differs from <italic><tp:taxon-name><tp:taxon-name-part taxon-name-part-type="genus" reg="Sarcogyne">S.</tp:taxon-name-part><tp:taxon-name-part taxon-name-part-type="species" reg="squamulosa">squamulosa</tp:taxon-name-part></tp:taxon-name></italic> in not forming elevated brown lecideine apothecia with a parathecium expanded up to 80 µm to form a margin. The apothecia of <italic><tp:taxon-name><tp:taxon-name-part taxon-name-part-type="genus" reg="Sarcogyne">S.</tp:taxon-name-part><tp:taxon-name-part taxon-name-part-type="species" reg="fasciculata">fasciculata</tp:taxon-name-part></tp:taxon-name></italic> remain immersed in the squamule or areole and rarely expand reducing the areole or squamule to a thalline margin.</p><p>In our current key of <tp:taxon-name><tp:taxon-name-part taxon-name-part-type="family">Acarosporaceae</tp:taxon-name-part></tp:taxon-name> of southwestern North America <italic><tp:taxon-name><tp:taxon-name-part taxon-name-part-type="genus" reg="Sarcogyne">Sarcogyne</tp:taxon-name-part><tp:taxon-name-part taxon-name-part-type="species" reg="fasciculata">fasciculata</tp:taxon-name-part></tp:taxon-name></italic> is recovered in Section 8, and couplet 9 brown species with euamyloid hymenial gel with <italic><tp:taxon-name><tp:taxon-name-part taxon-name-part-type="genus" reg="Sarcogyne">S.</tp:taxon-name-part><tp:taxon-name-part taxon-name-part-type="species" reg="nogalensis">nogalensis</tp:taxon-name-part></tp:taxon-name></italic> (<xref ref-type="bibr" rid="B33">Knudsen et al. 2023a</xref>). Young specimens of <italic><tp:taxon-name><tp:taxon-name-part taxon-name-part-type="genus" reg="Sarcogyne">S.</tp:taxon-name-part><tp:taxon-name-part taxon-name-part-type="species" reg="fasciculata">fasciculata</tp:taxon-name-part></tp:taxon-name></italic> that are subsquamulose may be confused with <italic><tp:taxon-name><tp:taxon-name-part taxon-name-part-type="genus" reg="Sarcogyne">S.</tp:taxon-name-part><tp:taxon-name-part taxon-name-part-type="species" reg="nogalensis">nogalensis</tp:taxon-name-part></tp:taxon-name></italic>. But <italic><tp:taxon-name><tp:taxon-name-part taxon-name-part-type="genus" reg="Sarcogyne">Sarcogyne</tp:taxon-name-part><tp:taxon-name-part taxon-name-part-type="species" reg="nogalensis">nogalensis</tp:taxon-name-part></tp:taxon-name></italic> remains areolate and does not become stipitate as well as genetically not being closely related (Fig. <xref ref-type="fig" rid="F1">1</xref>; <xref ref-type="bibr" rid="B33">Knudsen et al. 2023a</xref>).</p></tp:treatment-sec><tp:treatment-sec><!--Section generated to contain objects referenced in tp:taxon-treatment.--><fig id="F1" position="float" orientation="portrait"><object-id xmlns:xlink="http://www.w3.org/1999/xlink" content-type="doi" xlink:type="simple">10.3897/mycokeys.112.138580.figure1</object-id><object-id xmlns:xlink="http://www.w3.org/1999/xlink" content-type="arpha" xlink:type="simple">E926BA0C-A0A4-52E0-9318-C55305518D59</object-id><label>Figure 1.</label><caption><p>Bayesian inference tree obtained by phylogenetic analysis using a combined data set of ITS, <abbrev xmlns:xlink="http://www.w3.org/1999/xlink" xlink:title="small subunit of the mitochondrial ribosomal DNA" id="ABBRID0EWGAE" xlink:type="simple">mtSSU</abbrev>, and nLSU sequences of 114 members of <tp:taxon-name><tp:taxon-name-part taxon-name-part-type="family">Acarosporaceae</tp:taxon-name-part></tp:taxon-name>. Bayesian posterior probability (BPP) is indicated above branches. <italic><tp:taxon-name><tp:taxon-name-part taxon-name-part-type="genus" reg="Pycnora">Pycnora</tp:taxon-name-part><tp:taxon-name-part taxon-name-part-type="species" reg="sorophora">sorophora</tp:taxon-name-part></tp:taxon-name></italic> was used as outgroup. The number after the species name represents the GenBank accession number of the ITS sequence.</p></caption><graphic xmlns:xlink="http://www.w3.org/1999/xlink" xlink:href="mycokeys-112-183-g001.jpg" position="float" orientation="portrait" xlink:type="simple" id="oo_1221227.jpg"><uri content-type="original_file" xlink:type="simple">https://binary.pensoft.net/fig/1221227</uri></graphic></fig></tp:treatment-sec><ref-list><ref id="B22"><mixed-citation xmlns:xlink="http://www.w3.org/1999/xlink" xlink:type="simple"><person-group><name name-style="western"><surname>Knudsen</surname><given-names>K</given-names></name><name name-style="western"><surname>McCune</surname><given-names>B</given-names></name></person-group> (<year>2013</year>) <article-title>A new squamulose <italic><tp:taxon-name><tp:taxon-name-part taxon-name-part-type="genus">Sarcogyne</tp:taxon-name-part></tp:taxon-name></italic> from Oregon.</article-title><source>North American <tp:taxon-name><tp:taxon-name-part taxon-name-part-type="kingdom">Fungi</tp:taxon-name-part></tp:taxon-name></source><volume>8</volume>(<issue>8</issue>): <fpage>1</fpage>–<lpage>6</lpage>. <ext-link xlink:href="10.2509/naf2013.008.008" ext-link-type="doi" xlink:type="simple">https://doi.org/10.2509/naf2013.008.008</ext-link></mixed-citation></ref><ref id="B27"><mixed-citation xmlns:xlink="http://www.w3.org/1999/xlink" xlink:type="simple"><person-group><name name-style="western"><surname>Knudsen</surname><given-names>K</given-names></name><name name-style="western"><surname>Lendemer</surname><given-names>JC</given-names></name><name name-style="western"><surname>Schultz</surname><given-names>M</given-names></name><name name-style="western"><surname>Kocourková</surname><given-names>J</given-names></name><name name-style="western"><surname>Sheard</surname><given-names>JW</given-names></name><name name-style="western"><surname>Pigniolo</surname><given-names>A</given-names></name><name name-style="western"><surname>Wheeler</surname><given-names>T</given-names></name></person-group> (<year>2017</year>) <article-title>Lichen biodiversity and ecology in the San Bernardino and San Jacinto Mountains in southern California (U.S.A.).</article-title><source>Opuscula Philolichenum</source><volume>16</volume>: <fpage>15</fpage>–<lpage>138</lpage>. <ext-link xlink:href="10.5962/p.386106" ext-link-type="doi" xlink:type="simple">https://doi.org/10.5962/p.386106</ext-link></mixed-citation></ref><ref id="B33"><mixed-citation xmlns:xlink="http://www.w3.org/1999/xlink" xlink:type="simple"><person-group><name name-style="western"><surname>Knudsen</surname><given-names>K</given-names></name><name name-style="western"><surname>Kocourková</surname><given-names>J</given-names></name><name name-style="western"><surname>Hodková</surname><given-names>E</given-names></name><name name-style="western"><surname>Malíček</surname><given-names>J</given-names></name><name name-style="western"><surname>Wang</surname><given-names>Y</given-names></name></person-group> (<year>2023a</year>) <article-title><tp:taxon-name><tp:taxon-name-part taxon-name-part-type="family">Acarosporaceae</tp:taxon-name-part></tp:taxon-name> of New Mexico: Eight new species of <italic><tp:taxon-name><tp:taxon-name-part taxon-name-part-type="genus">Acarospora</tp:taxon-name-part></tp:taxon-name></italic> and <italic><tp:taxon-name><tp:taxon-name-part taxon-name-part-type="genus">Sarcogyne</tp:taxon-name-part></tp:taxon-name></italic>.</article-title><source>Western North American Naturalist</source><volume>83</volume>(<issue>1</issue>): <fpage>51</fpage>–<lpage>88</lpage>. <ext-link xlink:href="10.3398/064.083.0105" ext-link-type="doi" xlink:type="simple">https://doi.org/10.3398/064.083.0105</ext-link></mixed-citation></ref></ref-list></tp:taxon-treatment>
